# Supplementary material for: 2,11-Dibromo-5,8-dibut­yl[4]helicene
Source: Acta Crystallogr Sect E Struct Rep Online. 2012 Mar 31;68(Pt 4):o1239. doi: 10.1107/S1600536812013141 (PMC3344169; doi:10.1107/S1600536812013141)
Supplement: Supplementary file 1 [file e-68-o1239-sup1.cif]

##############################################################################
#                                                                            #
# This CIF contains the data in a paper accepted for publication in          #
# Acta Crystallographica Section E. It conforms to the requirements of       #
# Notes for Authors for Acta Crystallographica Section E, and has been       #
# peer reviewed under the auspices of the IUCr Commission on Journals.       #
#                                                                            #
# Full details of the Crystallographic Information File format               #
# are given in the paper "The Crystallographic Information File (CIF):       #
# a New Standard Archive File for Crystallography" by S. R. Hall, F. H.      #
# Allen and I. D. Brown [Acta Cryst. (1991), A47, 655-685].                  #
#                                                                            #
# The current version of the core CIF dictionary is obtainable from          #
# ftp://ftp.iucr.org/pub/cif_core.dic.                                       #
#                                                                            #
# Software is freely available for graphical display of the structure(s)     #
# in this CIF. For information consult the CIF software page                 #
# http://www.iucr.org/resources/cif/software.                                #
#                                                                            #
# This file may be used for bona fide research purposes within the           #
# scientific community so long as proper attribution is given to the journal # 
# article from which it was obtained.                                        #
#                                                                            #
##############################################################################
data_I
_audit_creation_method     SHELXL-97
_chemical_name_systematic     '2,11-Dibromo-5,8-dibutyl[4]helicene'
_chemical_name_common
;
4,16-dibromo-8,12-dibutyltetracyclo[8.8.0.0^2,7^.0^13,18^]octadeca-
1(10),2(7),3,5,8,11,13(18),14,16-nonaene
;
_chemical_formula_moiety     'C26 H26 Br2'
_chemical_formula_sum     'C26 H26 Br2'
_chemical_formula_iupac     'C26 H26 Br2'
_chemical_formula_weight     498.29
_chemical_melting_point     ?
_symmetry_cell_setting     triclinic
_symmetry_space_group_name_H-M     'P -1'
_symmetry_space_group_name_hall     '-P 1'
loop_
    _symmetry_equiv_pos_as_xyz
    'x, y, z'
    '-x, -y, -z'
_cell_length_a     7.611(2)
_cell_length_b     13.394(4)
_cell_length_c     22.552(7)
_cell_angle_alpha     75.012(4)
_cell_angle_beta     84.682(4)
_cell_angle_gamma     79.067(4)
_cell_volume     2178.2(11)
_cell_formula_units_Z     4
_cell_measurement_reflns_used     7028
_cell_measurement_theta_min     2.73
_cell_measurement_theta_max     27.77
_cell_measurement_temperature     100
_cell_special_details     ?
_exptl_crystal_description     needle
_exptl_crystal_colour     colourless
_exptl_crystal_size_max     0.40
_exptl_crystal_size_mid     0.10
_exptl_crystal_size_min     0.10
_exptl_crystal_density_diffrn     1.519
_exptl_crystal_density_meas     ?
_exptl_crystal_density_method     'not measured'
_exptl_crystal_F_000     1008
_exptl_absorpt_coefficient_mu     3.731
_exptl_absorpt_correction_type     multi-scan
_exptl_absorpt_process_details     '(SADABS; Sheldrick, 1996)'
_exptl_absorpt_correction_T_min     0.3169
_exptl_absorpt_correction_T_max     0.7067
_exptl_special_details     ?
_diffrn_ambient_temperature     100
_diffrn_radiation_type     MoK\a
_diffrn_radiation_wavelength     0.71073
_diffrn_radiation_source     'Bruker TXS fine-focus rotating anode'
_diffrn_radiation_monochromator     'Bruker Helios multilayer confocal mirror'
_diffrn_measurement_device_type     'Bruker APEXII CCD area-detector'
_diffrn_measurement_method     'phi and omega scans'
_diffrn_detector_area_resol_mean     8.333
_diffrn_reflns_number     25036
_diffrn_reflns_av_R_equivalents     0.0382
_diffrn_reflns_av_sigmaI/netI     0.0515
_diffrn_reflns_theta_min     1.60
_diffrn_reflns_theta_max     28.03
_diffrn_reflns_theta_full     28.03
_diffrn_measured_fraction_theta_max     0.952
_diffrn_measured_fraction_theta_full     0.952
_diffrn_reflns_limit_h_min     -9
_diffrn_reflns_limit_h_max     9
_diffrn_reflns_limit_k_min     -17
_diffrn_reflns_limit_k_max     17
_diffrn_reflns_limit_l_min     -29
_diffrn_reflns_limit_l_max     29
_diffrn_standards_number     ?
_diffrn_standards_interval_count     ?
_diffrn_standards_interval_time     ?
_diffrn_standards_decay_%     ?
_refine_special_details
;
Refinement of <i>F</i>^2^ against ALL reflections. The weighted <i>R</i>-factor
<i>wR</i> and goodness of fit <i>S</i> are based on <i>F</i>^2^, conventional
<i>R</i>-factors <i>R</i> are based on <i>F</i>, with <i>F</i> set to zero for
negative <i>F</i>^2^. The threshold expression of <i>F</i>^2^ >
\s(<i>F</i>^2^) is used only for calculating <i>R</i>-factors(gt) <i>etc</i>.
and is not relevant to the choice of reflections for refinement.
<i>R</i>-factors based on <i>F</i>^2^ are statistically about twice as large
as those based on <i>F</i>, and <i>R</i>- factors based on ALL data will be
even larger.
;
_reflns_number_total     10029
_reflns_number_gt     7642
_reflns_threshold_expression     I>2sigma(I)
_refine_ls_structure_factor_coef     Fsqd
_refine_ls_matrix_type     full
_refine_ls_R_factor_all     0.0536
_refine_ls_R_factor_gt     0.0322
_refine_ls_wR_factor_gt     0.0640
_refine_ls_wR_factor_ref     0.0693
_refine_ls_goodness_of_fit_ref     1.020
_refine_ls_restrained_S_all     1.020
_refine_ls_number_reflns     10029
_refine_ls_number_parameters     509
_refine_ls_number_restraints     0
_refine_ls_hydrogen_treatment     constr
_refine_ls_weighting_scheme     calc
_refine_ls_weighting_details
         'calc w=1/[\s^2^(Fo^2^)+(0.0289P)^2^+0.3827P] where P=(Fo^2^+2Fc^2^)/3'
_atom_sites_solution_hydrogens     geom
_atom_sites_solution_primary     direct
_atom_sites_solution_secondary     difmap
_refine_ls_shift/su_max     0.001
_refine_ls_shift/su_mean     0.000
_refine_diff_density_max     0.578
_refine_diff_density_min     -0.404
_refine_ls_extinction_method     none
_refine_ls_extinction_coef     ?
loop_
    _atom_type_symbol
    _atom_type_description
    _atom_type_scat_dispersion_real
    _atom_type_scat_dispersion_imag
    _atom_type_scat_source
    'C' 'C' 0.0033 0.0016
                         'International Tables Vol C Tables 4.2.6.8 and 6.1.1.4'
    'H' 'H' 0.0000 0.0000
                         'International Tables Vol C Tables 4.2.6.8 and 6.1.1.4'
    'Br' 'Br' -0.2901 2.4595
                         'International Tables Vol C Tables 4.2.6.8 and 6.1.1.4'
_computing_data_collection     'APEX2 (Bruker, 2007)'
_computing_cell_refinement     'SAINT (Bruker, 2007)'
_computing_data_reduction     'SAINT (Bruker, 2007)'
_computing_structure_solution     'SHELXS97 (Sheldrick, 2008)'
_computing_structure_refinement     'SHELXL97 (Sheldrick, 2008)'
_computing_molecular_graphics
;
ORTEP-3 (Farrugia, 1997) and Mercury (Macrae <i>et al.</i>,
2008)
;
_computing_publication_material
;
SHELXL97 (Sheldrick, 2008), Yadokari-XG 2009 (Kabuto <i>et
al.</i>, 2009)
and publCIF (Westrip, 2010)
;
loop_
    _atom_site_type_symbol
    _atom_site_label
    _atom_site_fract_x
    _atom_site_fract_y
    _atom_site_fract_z
    _atom_site_U_iso_or_equiv
    _atom_site_adp_type
    _atom_site_calc_flag
    _atom_site_refinement_flags
    _atom_site_occupancy
    _atom_site_symmetry_multiplicity
    _atom_site_disorder_assembly
    _atom_site_disorder_group
    Br Br2 0.69711(3) 0.70118(2) 0.060451(12) 0.02587(7) Uani d . 1 1 . .
    Br Br1 1.16728(4) 0.43519(2) 0.260717(13) 0.02937(7) Uani d . 1 1 . .
    Br Br3 -0.05183(3) 1.083930(19) 0.395653(12) 0.02066(7) Uani d . 1 1 . .
    Br Br4 0.15219(4) 1.263921(19) 0.131483(13) 0.02509(7) Uani d . 1 1 . .
    C C17 0.7427(3) 0.84372(19) 0.20139(11) 0.0172(5) Uani d . 1 1 . .
    C C11 0.6991(3) 0.8033(2) 0.10549(12) 0.0208(6) Uani d . 1 1 . .
    C C5 0.8009(3) 0.76413(19) 0.39852(11) 0.0187(5) Uani d . 1 1 . .
    C C24 0.6615(3) 1.22388(19) 0.21135(12) 0.0229(6) Uani d . 1 1 . .
    H H24 0.5651 1.2175 0.2441 0.027 Uiso calc R 1 1 . .
    H H24A 0.7775 1.2054 0.2314 0.027 Uiso calc R 1 1 . .
    C C6 0.7382(3) 0.8623(2) 0.36512(11) 0.0196(5) Uani d . 1 1 . .
    H H6 0.6946 0.9155 0.3863 0.024 Uiso calc R 1 1 . .
    C C9 0.6639(3) 0.9822(2) 0.10803(11) 0.0216(6) Uani d . 1 1 . .
    H H9 0.6378 1.0547 0.0880 0.026 Uiso calc R 1 1 . .
    C C14 0.8766(3) 0.68580(19) 0.36537(12) 0.0178(5) Uani d . 1 1 . .
    C C2 1.0445(3) 0.53591(19) 0.30318(12) 0.0206(6) Uani d . 1 1 . .
    C C20 0.7004(3) 0.8207(2) 0.49937(11) 0.0215(6) Uani d . 1 1 . .
    H H20 0.7607 0.8828 0.4870 0.026 Uiso calc R 1 1 . .
    H H20A 0.5765 0.8427 0.4852 0.026 Uiso calc R 1 1 . .
    C C12 0.7336(3) 0.7702(2) 0.16657(12) 0.0201(5) Uani d . 1 1 . .
    H H12 0.7516 0.6974 0.1860 0.024 Uiso calc R 1 1 . .
    C C25 0.6396(4) 1.3374(2) 0.17339(12) 0.0252(6) Uani d . 1 1 . .
    H H25 0.5173 1.3586 0.1578 0.030 Uiso calc R 1 1 . .
    H H25A 0.7256 1.3418 0.1375 0.030 Uiso calc R 1 1 . .
    C C23 0.6547(3) 1.14628(19) 0.17281(11) 0.0204(5) Uani d . 1 1 . .
    H H23 0.5368 1.1645 0.1540 0.025 Uiso calc R 1 1 . .
    H H23A 0.7472 1.1563 0.1389 0.025 Uiso calc R 1 1 . .
    C C13 0.8691(3) 0.70858(19) 0.29984(11) 0.0172(5) Uani d . 1 1 . .
    C C8 0.6825(3) 1.03148(19) 0.20605(12) 0.0185(5) Uani d . 1 1 . .
    C C21 0.6942(3) 0.7827(2) 0.56915(11) 0.0215(6) Uani d . 1 1 . .
    H H21 0.8181 0.7637 0.5834 0.026 Uiso calc R 1 1 . .
    H H21A 0.6392 0.7186 0.5814 0.026 Uiso calc R 1 1 . .
    C C19 0.7995(3) 0.73642(19) 0.46809(11) 0.0200(5) Uani d . 1 1 . .
    H H19 0.9251 0.7185 0.4806 0.024 Uiso calc R 1 1 . .
    H H19A 0.7448 0.6726 0.4838 0.024 Uiso calc R 1 1 . .
    C C7 0.6867(3) 0.99747(19) 0.26827(11) 0.0191(5) Uani d . 1 1 . .
    H H7 0.6565 1.0478 0.2921 0.023 Uiso calc R 1 1 . .
    C C3 1.0465(3) 0.5111(2) 0.36730(12) 0.0215(6) Uani d . 1 1 . .
    H H3 1.1022 0.4441 0.3897 0.026 Uiso calc R 1 1 . .
    C C1 0.9613(3) 0.63116(19) 0.27019(12) 0.0194(5) Uani d . 1 1 . .
    H H1 0.9654 0.6457 0.2266 0.023 Uiso calc R 1 1 . .
    C C16 0.7346(3) 0.88965(19) 0.29932(11) 0.0174(5) Uani d . 1 1 . .
    C C22 0.5882(4) 0.8647(2) 0.60081(13) 0.0286(6) Uani d . 1 1 . .
    H H22 0.6393 0.9292 0.5878 0.043 Uiso calc R 1 1 . .
    H H22A 0.5944 0.8378 0.6455 0.043 Uiso calc R 1 1 . .
    H H22B 0.4629 0.8796 0.5895 0.043 Uiso calc R 1 1 . .
    C C10 0.6659(3) 0.9092(2) 0.07497(12) 0.0227(6) Uani d . 1 1 . .
    H H10 0.6450 0.9303 0.0323 0.027 Uiso calc R 1 1 . .
    C C18 0.7001(3) 0.95204(19) 0.17166(11) 0.0181(5) Uani d . 1 1 . .
    C C15 0.7811(3) 0.81207(19) 0.26662(11) 0.0176(5) Uani d . 1 1 . .
    C C4 0.9660(3) 0.58630(19) 0.39673(12) 0.0206(5) Uani d . 1 1 . .
    H H4 0.9702 0.5710 0.4402 0.025 Uiso calc R 1 1 . .
    C C31 0.3858(3) 0.68314(18) 0.34132(10) 0.0130(5) Uani d . 1 1 . .
    C C27 0.1242(3) 0.95644(18) 0.31852(11) 0.0146(5) Uani d . 1 1 . .
    H H27 0.0674 1.0115 0.2869 0.018 Uiso calc R 1 1 . .
    C C28 0.1018(3) 0.96479(18) 0.37815(11) 0.0153(5) Uani d . 1 1 . .
    C C46 0.5611(3) 0.49584(18) 0.37603(11) 0.0148(5) Uani d . 1 1 . .
    H H46 0.4770 0.4667 0.3570 0.018 Uiso calc R 1 1 . .
    H H46A 0.6583 0.5145 0.3451 0.018 Uiso calc R 1 1 . .
    C C34 0.2271(3) 0.80180(19) 0.12655(11) 0.0155(5) Uani d . 1 1 . .
    C C43 0.2110(3) 0.93667(18) 0.18604(11) 0.0151(5) Uani d . 1 1 . .
    C C47 0.6410(3) 0.41243(18) 0.43115(11) 0.0164(5) Uani d . 1 1 . .
    H H47 0.7185 0.4430 0.4520 0.020 Uiso calc R 1 1 . .
    H H47A 0.5432 0.3899 0.4607 0.020 Uiso calc R 1 1 . .
    C C32 0.3822(3) 0.66950(18) 0.28404(11) 0.0142(5) Uani d . 1 1 . .
    H H32 0.4288 0.6023 0.2770 0.017 Uiso calc R 1 1 . .
    C C38 0.2047(3) 1.04416(18) 0.18422(11) 0.0157(5) Uani d . 1 1 . .
    H H38 0.2313 1.0632 0.2197 0.019 Uiso calc R 1 1 . .
    C C39 0.2304(3) 0.86706(18) 0.30324(10) 0.0129(5) Uani d . 1 1 . .
    C C41 0.2525(3) 0.85374(18) 0.24114(10) 0.0137(5) Uani d . 1 1 . .
    C C37 0.1605(3) 1.12078(18) 0.13162(12) 0.0186(5) Uani d . 1 1 . .
    C C35 0.1400(3) 0.99264(19) 0.07767(11) 0.0190(5) Uani d . 1 1 . .
    H H35 0.1184 0.9755 0.0410 0.023 Uiso calc R 1 1 . .
    C C30 0.2797(3) 0.79725(19) 0.41311(11) 0.0162(5) Uani d . 1 1 . .
    H H30 0.3333 0.7428 0.4456 0.019 Uiso calc R 1 1 . .
    C C51 0.2167(4) 0.6369(2) 0.00702(12) 0.0270(6) Uani d . 1 1 . .
    H H51 0.3125 0.6669 -0.0207 0.032 Uiso calc R 1 1 . .
    H H51A 0.1001 0.6732 -0.0104 0.032 Uiso calc R 1 1 . .
    C C33 0.2958(3) 0.72843(18) 0.17626(10) 0.0148(5) Uani d . 1 1 . .
    H H33 0.3355 0.6584 0.1728 0.018 Uiso calc R 1 1 . .
    C C44 0.1886(3) 0.91036(18) 0.13003(10) 0.0147(5) Uani d . 1 1 . .
    C C42 0.3111(3) 0.75217(18) 0.23372(11) 0.0136(5) Uani d . 1 1 . .
    C C49 0.1996(3) 0.77430(19) 0.06719(11) 0.0187(5) Uani d . 1 1 . .
    H H49 0.2838 0.8064 0.0350 0.022 Uiso calc R 1 1 . .
    H H49A 0.0766 0.8067 0.0543 0.022 Uiso calc R 1 1 . .
    C C40 0.3019(3) 0.78316(18) 0.35275(10) 0.0129(5) Uani d . 1 1 . .
    C C29 0.1832(3) 0.88721(19) 0.42630(11) 0.0167(5) Uani d . 1 1 . .
    H H29 0.1723 0.8962 0.4670 0.020 Uiso calc R 1 1 . .
    C C48 0.7509(3) 0.31728(19) 0.41193(12) 0.0219(6) Uani d . 1 1 . .
    H H48 0.6729 0.2843 0.3935 0.033 Uiso calc R 1 1 . .
    H H48A 0.8044 0.2667 0.4481 0.033 Uiso calc R 1 1 . .
    H H48B 0.8460 0.3397 0.3818 0.033 Uiso calc R 1 1 . .
    C C50 0.2256(3) 0.65698(19) 0.07008(11) 0.0200(5) Uani d . 1 1 . .
    H H50 0.3433 0.6222 0.0871 0.024 Uiso calc R 1 1 . .
    H H50A 0.1316 0.6257 0.0981 0.024 Uiso calc R 1 1 . .
    C C36 0.1230(3) 1.0964(2) 0.07799(12) 0.0212(6) Uani d . 1 1 . .
    H H36 0.0865 1.1503 0.0426 0.025 Uiso calc R 1 1 . .
    C C45 0.4620(3) 0.59480(18) 0.39403(10) 0.0144(5) Uani d . 1 1 . .
    H H45 0.3626 0.5757 0.4239 0.017 Uiso calc R 1 1 . .
    H H45A 0.5454 0.6209 0.4152 0.017 Uiso calc R 1 1 . .
    C C26 0.6699(4) 1.4139(2) 0.20959(14) 0.0331(7) Uani d . 1 1 . .
    H H26 0.5832 1.4114 0.2447 0.050 Uiso calc R 1 1 . .
    H H26A 0.6544 1.4852 0.1829 0.050 Uiso calc R 1 1 . .
    H H26B 0.7917 1.3943 0.2245 0.050 Uiso calc R 1 1 . .
    C C52 0.2384(4) 0.5200(2) 0.00990(14) 0.0354(7) Uani d . 1 1 . .
    H H52 0.3515 0.4834 0.0286 0.053 Uiso calc R 1 1 . .
    H H52A 0.2392 0.5104 -0.0318 0.053 Uiso calc R 1 1 . .
    H H52B 0.1384 0.4912 0.0347 0.053 Uiso calc R 1 1 . .
loop_
    _atom_site_aniso_label
    _atom_site_aniso_U_11
    _atom_site_aniso_U_22
    _atom_site_aniso_U_33
    _atom_site_aniso_U_12
    _atom_site_aniso_U_13
    _atom_site_aniso_U_23
    Br2 0.02828(15) 0.02909(16) 0.02485(15) -0.00958(11) 0.00169(11)
                                                                    -0.01247(12)
    Br1 0.02749(15) 0.02402(15) 0.03654(17) 0.00126(11) 0.00085(12) -0.01227(13)
    Br3 0.02107(13) 0.01674(13) 0.02431(15) 0.00260(10) -0.00162(10)
                                                                    -0.00935(11)
    Br4 0.03039(15) 0.01316(13) 0.02919(16) -0.00265(10) -0.00684(11)
                                                                     0.00038(11)
    C17 0.0124(12) 0.0211(14) 0.0191(13) -0.0049(10) 0.0028(9) -0.0066(11)
    C11 0.0158(12) 0.0281(15) 0.0231(15) -0.0081(11) 0.0034(10) -0.0130(12)
    C5 0.0159(12) 0.0212(14) 0.0199(14) -0.0077(10) -0.0008(10) -0.0033(11)
    C24 0.0257(14) 0.0182(14) 0.0229(15) -0.0035(11) -0.0013(11) -0.0019(12)
    C6 0.0182(13) 0.0223(14) 0.0222(14) -0.0062(10) 0.0017(10) -0.0113(12)
    C9 0.0199(13) 0.0235(14) 0.0197(14) -0.0020(11) 0.0009(10) -0.0040(12)
    C14 0.0111(11) 0.0186(13) 0.0249(14) -0.0070(10) -0.0006(10) -0.0047(11)
    C2 0.0136(12) 0.0188(14) 0.0318(16) -0.0044(10) 0.0036(10) -0.0108(12)
    C20 0.0215(13) 0.0213(14) 0.0223(14) -0.0048(11) -0.0028(10) -0.0052(12)
    C12 0.0154(12) 0.0192(14) 0.0247(15) -0.0036(10) 0.0015(10) -0.0043(11)
    C25 0.0271(14) 0.0209(14) 0.0258(15) -0.0034(11) -0.0028(11) -0.0024(12)
    C23 0.0192(13) 0.0198(14) 0.0216(14) -0.0022(10) -0.0028(10) -0.0040(11)
    C13 0.0128(12) 0.0173(13) 0.0225(14) -0.0079(10) 0.0010(10) -0.0036(11)
    C8 0.0122(12) 0.0176(13) 0.0247(14) -0.0015(10) -0.0012(10) -0.0043(11)
    C21 0.0200(13) 0.0234(14) 0.0214(14) -0.0064(11) -0.0004(10) -0.0039(12)
    C19 0.0206(13) 0.0203(14) 0.0186(14) -0.0073(10) 0.0004(10) -0.0018(11)
    C7 0.0179(13) 0.0179(13) 0.0224(14) -0.0017(10) -0.0014(10) -0.0074(11)
    C3 0.0180(13) 0.0153(13) 0.0294(16) -0.0043(10) -0.0022(11) -0.0010(12)
    C1 0.0143(12) 0.0229(14) 0.0226(14) -0.0077(10) 0.0022(10) -0.0063(11)
    C16 0.0127(12) 0.0202(13) 0.0207(14) -0.0050(10) -0.0010(10) -0.0056(11)
    C22 0.0265(15) 0.0306(16) 0.0308(16) -0.0051(12) 0.0029(12) -0.0125(13)
    C10 0.0188(13) 0.0294(15) 0.0195(14) -0.0045(11) 0.0011(10) -0.0058(12)
    C18 0.0129(12) 0.0217(14) 0.0190(14) -0.0048(10) 0.0003(10) -0.0028(11)
    C15 0.0131(12) 0.0197(13) 0.0209(14) -0.0058(10) 0.0007(10) -0.0048(11)
    C4 0.0208(13) 0.0199(14) 0.0213(14) -0.0066(10) -0.0007(10) -0.0035(11)
    C31 0.0113(11) 0.0134(12) 0.0135(12) -0.0030(9) 0.0008(9) -0.0019(10)
    C27 0.0138(12) 0.0112(12) 0.0179(13) -0.0010(9) -0.0023(9) -0.0021(10)
    C28 0.0148(12) 0.0109(12) 0.0211(13) -0.0011(9) 0.0013(9) -0.0069(10)
    C46 0.0157(12) 0.0132(12) 0.0140(13) -0.0005(9) -0.0012(9) -0.0017(10)
    C34 0.0126(11) 0.0200(13) 0.0134(13) -0.0030(9) 0.0007(9) -0.0034(10)
    C43 0.0117(11) 0.0171(13) 0.0147(13) -0.0014(9) -0.0015(9) -0.0015(10)
    C47 0.0185(12) 0.0129(12) 0.0156(13) -0.0004(9) -0.0005(10) -0.0017(10)
    C32 0.0140(11) 0.0114(12) 0.0159(13) -0.0013(9) 0.0002(9) -0.0019(10)
    C38 0.0142(12) 0.0178(13) 0.0148(13) -0.0025(9) -0.0011(9) -0.0037(10)
    C39 0.0114(11) 0.0130(12) 0.0145(12) -0.0037(9) -0.0001(9) -0.0029(10)
    C41 0.0115(11) 0.0173(13) 0.0120(12) -0.0032(9) -0.0007(9) -0.0024(10)
    C37 0.0184(12) 0.0119(12) 0.0234(14) -0.0024(10) -0.0007(10) -0.0007(11)
    C35 0.0176(12) 0.0218(14) 0.0161(13) -0.0017(10) -0.0027(10) -0.0027(11)
    C30 0.0189(12) 0.0147(13) 0.0143(13) -0.0021(10) -0.0037(9) -0.0019(10)
    C51 0.0380(16) 0.0217(15) 0.0223(15) -0.0033(12) -0.0067(12) -0.0068(12)
    C33 0.0154(12) 0.0137(12) 0.0145(13) -0.0023(9) 0.0012(9) -0.0031(10)
    C44 0.0141(12) 0.0153(12) 0.0121(12) -0.0028(9) 0.0000(9) 0.0010(10)
    C42 0.0123(11) 0.0147(12) 0.0138(12) -0.0034(9) 0.0003(9) -0.0033(10)
    C49 0.0222(13) 0.0197(14) 0.0133(13) -0.0022(10) -0.0035(10) -0.0026(11)
    C40 0.0115(11) 0.0128(12) 0.0134(12) -0.0027(9) -0.0018(9) -0.0008(10)
    C29 0.0211(13) 0.0173(13) 0.0132(13) -0.0044(10) -0.0003(10) -0.0054(10)
    C48 0.0239(14) 0.0164(13) 0.0225(14) 0.0013(10) -0.0012(11) -0.0029(11)
    C50 0.0235(13) 0.0207(14) 0.0153(13) -0.0038(11) -0.0024(10) -0.0031(11)
    C36 0.0221(13) 0.0185(14) 0.0178(14) -0.0004(10) -0.0034(10) 0.0033(11)
    C45 0.0145(12) 0.0156(13) 0.0133(12) -0.0012(9) -0.0015(9) -0.0047(10)
    C26 0.0366(17) 0.0202(15) 0.0436(19) -0.0071(12) 0.0009(14) -0.0089(14)
    C52 0.055(2) 0.0232(16) 0.0306(17) -0.0064(14) -0.0089(14) -0.0102(14)
_geom_special_details
;
All e.s.d.'s (except the e.s.d. in the dihedral angle between two l.s. planes)
are estimated using the full covariance matrix. The cell e.s.d.'s are taken
into account individually in the estimation of e.s.d.'s in distances, angles
and torsion angles; correlations between e.s.d.'s in cell parameters are only
used when they are defined by crystal symmetry. An approximate (isotropic)
treatment of cell e.s.d.'s is used for estimating e.s.d.'s involving l.s.
planes.
;
loop_
    _geom_bond_atom_site_label_1
    _geom_bond_atom_site_label_2
    _geom_bond_site_symmetry_2
    _geom_bond_distance
    _geom_bond_publ_flag
    Br2 C11 . 1.906(2) ?
    Br1 C2 . 1.906(2) ?
    Br3 C28 . 1.898(2) ?
    Br4 C37 . 1.905(2) ?
    C17 C18 . 1.421(3) ?
    C17 C12 . 1.423(3) ?
    C17 C15 . 1.463(3) ?
    C11 C12 . 1.367(4) ?
    C11 C10 . 1.393(4) ?
    C5 C6 . 1.356(3) ?
    C5 C14 . 1.445(3) ?
    C5 C19 . 1.515(3) ?
    C24 C25 . 1.526(3) ?
    C24 C23 . 1.528(3) ?
    C24 H24 . 0.9900 ?
    C24 H24A . 0.9900 ?
    C6 C16 . 1.435(3) ?
    C6 H6 . 0.9500 ?
    C9 C10 . 1.372(3) ?
    C9 C18 . 1.424(3) ?
    C9 H9 . 0.9500 ?
    C14 C4 . 1.413(3) ?
    C14 C13 . 1.434(3) ?
    C2 C1 . 1.368(3) ?
    C2 C3 . 1.398(4) ?
    C20 C21 . 1.523(3) ?
    C20 C19 . 1.527(3) ?
    C20 H20 . 0.9900 ?
    C20 H20A . 0.9900 ?
    C12 H12 . 0.9500 ?
    C25 C26 . 1.526(4) ?
    C25 H25 . 0.9900 ?
    C25 H25A . 0.9900 ?
    C23 C8 . 1.510(3) ?
    C23 H23 . 0.9900 ?
    C23 H23A . 0.9900 ?
    C13 C1 . 1.418(3) ?
    C13 C15 . 1.461(3) ?
    C8 C7 . 1.360(3) ?
    C8 C18 . 1.451(3) ?
    C21 C22 . 1.526(3) ?
    C21 H21 . 0.9900 ?
    C21 H21A . 0.9900 ?
    C19 H19 . 0.9900 ?
    C19 H19A . 0.9900 ?
    C7 C16 . 1.426(3) ?
    C7 H7 . 0.9500 ?
    C3 C4 . 1.366(3) ?
    C3 H3 . 0.9500 ?
    C1 H1 . 0.9500 ?
    C16 C15 . 1.399(3) ?
    C22 H22 . 0.9800 ?
    C22 H22A . 0.9800 ?
    C22 H22B . 0.9800 ?
    C10 H10 . 0.9500 ?
    C4 H4 . 0.9500 ?
    C31 C32 . 1.354(3) ?
    C31 C40 . 1.446(3) ?
    C31 C45 . 1.513(3) ?
    C27 C28 . 1.371(3) ?
    C27 C39 . 1.414(3) ?
    C27 H27 . 0.9500 ?
    C28 C29 . 1.393(3) ?
    C46 C47 . 1.525(3) ?
    C46 C45 . 1.528(3) ?
    C46 H46 . 0.9900 ?
    C46 H46A . 0.9900 ?
    C34 C33 . 1.357(3) ?
    C34 C44 . 1.449(3) ?
    C34 C49 . 1.519(3) ?
    C43 C38 . 1.422(3) ?
    C43 C44 . 1.429(3) ?
    C43 C41 . 1.450(3) ?
    C47 C48 . 1.525(3) ?
    C47 H47 . 0.9900 ?
    C47 H47A . 0.9900 ?
    C32 C42 . 1.430(3) ?
    C32 H32 . 0.9500 ?
    C38 C37 . 1.374(3) ?
    C38 H38 . 0.9500 ?
    C39 C40 . 1.427(3) ?
    C39 C41 . 1.448(3) ?
    C41 C42 . 1.397(3) ?
    C37 C36 . 1.398(3) ?
    C35 C36 . 1.372(3) ?
    C35 C44 . 1.414(3) ?
    C35 H35 . 0.9500 ?
    C30 C29 . 1.375(3) ?
    C30 C40 . 1.412(3) ?
    C30 H30 . 0.9500 ?
    C51 C50 . 1.523(3) ?
    C51 C52 . 1.528(4) ?
    C51 H51 . 0.9900 ?
    C51 H51A . 0.9900 ?
    C33 C42 . 1.431(3) ?
    C33 H33 . 0.9500 ?
    C49 C50 . 1.531(3) ?
    C49 H49 . 0.9900 ?
    C49 H49A . 0.9900 ?
    C29 H29 . 0.9500 ?
    C48 H48 . 0.9800 ?
    C48 H48A . 0.9800 ?
    C48 H48B . 0.9800 ?
    C50 H50 . 0.9900 ?
    C50 H50A . 0.9900 ?
    C36 H36 . 0.9500 ?
    C45 H45 . 0.9900 ?
    C45 H45A . 0.9900 ?
    C26 H26 . 0.9800 ?
    C26 H26A . 0.9800 ?
    C26 H26B . 0.9800 ?
    C52 H52 . 0.9800 ?
    C52 H52A . 0.9800 ?
    C52 H52B . 0.9800 ?
loop_
    _geom_angle_atom_site_label_1
    _geom_angle_atom_site_label_2
    _geom_angle_atom_site_label_3
    _geom_angle_site_symmetry_1
    _geom_angle_site_symmetry_3
    _geom_angle
    _geom_angle_publ_flag
    C18 C17 C12 . . 117.5(2) ?
    C18 C17 C15 . . 119.6(2) ?
    C12 C17 C15 . . 122.8(2) ?
    C12 C11 C10 . . 122.2(2) ?
    C12 C11 Br2 . . 119.0(2) ?
    C10 C11 Br2 . . 118.81(19) ?
    C6 C5 C14 . . 117.7(2) ?
    C6 C5 C19 . . 122.2(2) ?
    C14 C5 C19 . . 120.1(2) ?
    C25 C24 C23 . . 112.8(2) ?
    C25 C24 H24 . . 109.0 ?
    C23 C24 H24 . . 109.0 ?
    C25 C24 H24A . . 109.0 ?
    C23 C24 H24A . . 109.0 ?
    H24 C24 H24A . . 107.8 ?
    C5 C6 C16 . . 123.1(2) ?
    C5 C6 H6 . . 118.4 ?
    C16 C6 H6 . . 118.4 ?
    C10 C9 C18 . . 121.6(2) ?
    C10 C9 H9 . . 119.2 ?
    C18 C9 H9 . . 119.2 ?
    C4 C14 C13 . . 118.6(2) ?
    C4 C14 C5 . . 120.5(2) ?
    C13 C14 C5 . . 120.9(2) ?
    C1 C2 C3 . . 121.9(2) ?
    C1 C2 Br1 . . 119.31(19) ?
    C3 C2 Br1 . . 118.80(19) ?
    C21 C20 C19 . . 112.4(2) ?
    C21 C20 H20 . . 109.1 ?
    C19 C20 H20 . . 109.1 ?
    C21 C20 H20A . . 109.1 ?
    C19 C20 H20A . . 109.1 ?
    H20 C20 H20A . . 107.9 ?
    C11 C12 C17 . . 120.8(2) ?
    C11 C12 H12 . . 119.6 ?
    C17 C12 H12 . . 119.6 ?
    C24 C25 C26 . . 113.2(2) ?
    C24 C25 H25 . . 108.9 ?
    C26 C25 H25 . . 108.9 ?
    C24 C25 H25A . . 108.9 ?
    C26 C25 H25A . . 108.9 ?
    H25 C25 H25A . . 107.7 ?
    C8 C23 C24 . . 116.6(2) ?
    C8 C23 H23 . . 108.1 ?
    C24 C23 H23 . . 108.1 ?
    C8 C23 H23A . . 108.1 ?
    C24 C23 H23A . . 108.1 ?
    H23 C23 H23A . . 107.3 ?
    C1 C13 C14 . . 117.4(2) ?
    C1 C13 C15 . . 123.3(2) ?
    C14 C13 C15 . . 119.2(2) ?
    C7 C8 C18 . . 117.0(2) ?
    C7 C8 C23 . . 122.9(2) ?
    C18 C8 C23 . . 120.1(2) ?
    C20 C21 C22 . . 112.8(2) ?
    C20 C21 H21 . . 109.0 ?
    C22 C21 H21 . . 109.0 ?
    C20 C21 H21A . . 109.0 ?
    C22 C21 H21A . . 109.0 ?
    H21 C21 H21A . . 107.8 ?
    C5 C19 C20 . . 116.3(2) ?
    C5 C19 H19 . . 108.2 ?
    C20 C19 H19 . . 108.2 ?
    C5 C19 H19A . . 108.2 ?
    C20 C19 H19A . . 108.2 ?
    H19 C19 H19A . . 107.4 ?
    C8 C7 C16 . . 122.9(2) ?
    C8 C7 H7 . . 118.5 ?
    C16 C7 H7 . . 118.5 ?
    C4 C3 C2 . . 118.0(2) ?
    C4 C3 H3 . . 121.0 ?
    C2 C3 H3 . . 121.0 ?
    C2 C1 C13 . . 121.2(2) ?
    C2 C1 H1 . . 119.4 ?
    C13 C1 H1 . . 119.4 ?
    C15 C16 C7 . . 121.1(2) ?
    C15 C16 C6 . . 120.4(2) ?
    C7 C16 C6 . . 118.5(2) ?
    C21 C22 H22 . . 109.5 ?
    C21 C22 H22A . . 109.5 ?
    H22 C22 H22A . . 109.5 ?
    C21 C22 H22B . . 109.5 ?
    H22 C22 H22B . . 109.5 ?
    H22A C22 H22B . . 109.5 ?
    C9 C10 C11 . . 118.4(2) ?
    C9 C10 H10 . . 120.8 ?
    C11 C10 H10 . . 120.8 ?
    C17 C18 C9 . . 119.2(2) ?
    C17 C18 C8 . . 120.8(2) ?
    C9 C18 C8 . . 119.8(2) ?
    C16 C15 C13 . . 117.4(2) ?
    C16 C15 C17 . . 116.5(2) ?
    C13 C15 C17 . . 126.0(2) ?
    C3 C4 C14 . . 122.9(2) ?
    C3 C4 H4 . . 118.6 ?
    C14 C4 H4 . . 118.6 ?
    C32 C31 C40 . . 118.3(2) ?
    C32 C31 C45 . . 121.9(2) ?
    C40 C31 C45 . . 119.6(2) ?
    C28 C27 C39 . . 121.0(2) ?
    C28 C27 H27 . . 119.5 ?
    C39 C27 H27 . . 119.5 ?
    C27 C28 C29 . . 122.1(2) ?
    C27 C28 Br3 . . 118.65(18) ?
    C29 C28 Br3 . . 119.19(18) ?
    C47 C46 C45 . . 112.13(19) ?
    C47 C46 H46 . . 109.2 ?
    C45 C46 H46 . . 109.2 ?
    C47 C46 H46A . . 109.2 ?
    C45 C46 H46A . . 109.2 ?
    H46 C46 H46A . . 107.9 ?
    C33 C34 C44 . . 117.9(2) ?
    C33 C34 C49 . . 122.2(2) ?
    C44 C34 C49 . . 119.8(2) ?
    C38 C43 C44 . . 117.9(2) ?
    C38 C43 C41 . . 122.3(2) ?
    C44 C43 C41 . . 119.6(2) ?
    C48 C47 C46 . . 111.6(2) ?
    C48 C47 H47 . . 109.3 ?
    C46 C47 H47 . . 109.3 ?
    C48 C47 H47A . . 109.3 ?
    C46 C47 H47A . . 109.3 ?
    H47 C47 H47A . . 108.0 ?
    C31 C32 C42 . . 122.6(2) ?
    C31 C32 H32 . . 118.7 ?
    C42 C32 H32 . . 118.7 ?
    C37 C38 C43 . . 120.6(2) ?
    C37 C38 H38 . . 119.7 ?
    C43 C38 H38 . . 119.7 ?
    C27 C39 C40 . . 117.3(2) ?
    C27 C39 C41 . . 122.7(2) ?
    C40 C39 C41 . . 119.7(2) ?
    C42 C41 C39 . . 117.5(2) ?
    C42 C41 C43 . . 117.2(2) ?
    C39 C41 C43 . . 125.3(2) ?
    C38 C37 C36 . . 121.7(2) ?
    C38 C37 Br4 . . 119.17(19) ?
    C36 C37 Br4 . . 119.14(18) ?
    C36 C35 C44 . . 122.3(2) ?
    C36 C35 H35 . . 118.8 ?
    C44 C35 H35 . . 118.8 ?
    C29 C30 C40 . . 122.1(2) ?
    C29 C30 H30 . . 118.9 ?
    C40 C30 H30 . . 118.9 ?
    C50 C51 C52 . . 112.1(2) ?
    C50 C51 H51 . . 109.2 ?
    C52 C51 H51 . . 109.2 ?
    C50 C51 H51A . . 109.2 ?
    C52 C51 H51A . . 109.2 ?
    H51 C51 H51A . . 107.9 ?
    C34 C33 C42 . . 122.7(2) ?
    C34 C33 H33 . . 118.7 ?
    C42 C33 H33 . . 118.7 ?
    C35 C44 C43 . . 118.5(2) ?
    C35 C44 C34 . . 121.2(2) ?
    C43 C44 C34 . . 120.1(2) ?
    C41 C42 C32 . . 120.4(2) ?
    C41 C42 C33 . . 120.6(2) ?
    C32 C42 C33 . . 118.9(2) ?
    C34 C49 C50 . . 115.8(2) ?
    C34 C49 H49 . . 108.3 ?
    C50 C49 H49 . . 108.3 ?
    C34 C49 H49A . . 108.3 ?
    C50 C49 H49A . . 108.3 ?
    H49 C49 H49A . . 107.4 ?
    C30 C40 C39 . . 119.1(2) ?
    C30 C40 C31 . . 120.8(2) ?
    C39 C40 C31 . . 120.0(2) ?
    C30 C29 C28 . . 117.9(2) ?
    C30 C29 H29 . . 121.0 ?
    C28 C29 H29 . . 121.0 ?
    C47 C48 H48 . . 109.5 ?
    C47 C48 H48A . . 109.5 ?
    H48 C48 H48A . . 109.5 ?
    C47 C48 H48B . . 109.5 ?
    H48 C48 H48B . . 109.5 ?
    H48A C48 H48B . . 109.5 ?
    C51 C50 C49 . . 112.0(2) ?
    C51 C50 H50 . . 109.2 ?
    C49 C50 H50 . . 109.2 ?
    C51 C50 H50A . . 109.2 ?
    C49 C50 H50A . . 109.2 ?
    H50 C50 H50A . . 107.9 ?
    C35 C36 C37 . . 118.4(2) ?
    C35 C36 H36 . . 120.8 ?
    C37 C36 H36 . . 120.8 ?
    C31 C45 C46 . . 115.26(19) ?
    C31 C45 H45 . . 108.5 ?
    C46 C45 H45 . . 108.5 ?
    C31 C45 H45A . . 108.5 ?
    C46 C45 H45A . . 108.5 ?
    H45 C45 H45A . . 107.5 ?
    C25 C26 H26 . . 109.5 ?
    C25 C26 H26A . . 109.5 ?
    H26 C26 H26A . . 109.5 ?
    C25 C26 H26B . . 109.5 ?
    H26 C26 H26B . . 109.5 ?
    H26A C26 H26B . . 109.5 ?
    C51 C52 H52 . . 109.5 ?
    C51 C52 H52A . . 109.5 ?
    H52 C52 H52A . . 109.5 ?
    C51 C52 H52B . . 109.5 ?
    H52 C52 H52B . . 109.5 ?
    H52A C52 H52B . . 109.5 ?
loop_
    _geom_torsion_atom_site_label_1
    _geom_torsion_atom_site_label_2
    _geom_torsion_atom_site_label_3
    _geom_torsion_atom_site_label_4
    _geom_torsion_site_symmetry_1
    _geom_torsion_site_symmetry_2
    _geom_torsion_site_symmetry_3
    _geom_torsion_site_symmetry_4
    _geom_torsion
    _geom_torsion_publ_flag
    C14 C5 C6 C16 . . . . 3.6(3) ?
    C19 C5 C6 C16 . . . . -178.6(2) ?
    C6 C5 C14 C4 . . . . 171.4(2) ?
    C19 C5 C14 C4 . . . . -6.5(3) ?
    C6 C5 C14 C13 . . . . -6.1(3) ?
    C19 C5 C14 C13 . . . . 176.1(2) ?
    C10 C11 C12 C17 . . . . -2.1(4) ?
    Br2 C11 C12 C17 . . . . 177.71(17) ?
    C18 C17 C12 C11 . . . . 5.1(3) ?
    C15 C17 C12 C11 . . . . -179.3(2) ?
    C23 C24 C25 C26 . . . . -172.6(2) ?
    C25 C24 C23 C8 . . . . 177.7(2) ?
    C4 C14 C13 C1 . . . . -3.5(3) ?
    C5 C14 C13 C1 . . . . 174.1(2) ?
    C4 C14 C13 C15 . . . . -178.4(2) ?
    C5 C14 C13 C15 . . . . -0.9(3) ?
    C24 C23 C8 C7 . . . . 9.6(3) ?
    C24 C23 C8 C18 . . . . -172.4(2) ?
    C19 C20 C21 C22 . . . . -177.4(2) ?
    C6 C5 C19 C20 . . . . 8.1(3) ?
    C14 C5 C19 C20 . . . . -174.1(2) ?
    C21 C20 C19 C5 . . . . 175.6(2) ?
    C18 C8 C7 C16 . . . . 10.0(3) ?
    C23 C8 C7 C16 . . . . -172.1(2) ?
    C1 C2 C3 C4 . . . . -1.6(4) ?
    Br1 C2 C3 C4 . . . . 176.61(18) ?
    C3 C2 C1 C13 . . . . -1.6(4) ?
    Br1 C2 C1 C13 . . . . -179.74(17) ?
    C14 C13 C1 C2 . . . . 4.1(3) ?
    C15 C13 C1 C2 . . . . 178.8(2) ?
    C8 C7 C16 C15 . . . . 0.3(4) ?
    C8 C7 C16 C6 . . . . 178.8(2) ?
    C5 C6 C16 C15 . . . . 6.2(4) ?
    C5 C6 C16 C7 . . . . -172.4(2) ?
    C18 C9 C10 C11 . . . . 1.9(4) ?
    C12 C11 C10 C9 . . . . -1.5(4) ?
    Br2 C11 C10 C9 . . . . 178.69(18) ?
    C12 C17 C18 C9 . . . . -4.7(3) ?
    C15 C17 C18 C9 . . . . 179.6(2) ?
    C12 C17 C18 C8 . . . . 171.6(2) ?
    C15 C17 C18 C8 . . . . -4.1(3) ?
    C10 C9 C18 C17 . . . . 1.3(4) ?
    C10 C9 C18 C8 . . . . -175.0(2) ?
    C7 C8 C18 C17 . . . . -7.8(3) ?
    C23 C8 C18 C17 . . . . 174.1(2) ?
    C7 C8 C18 C9 . . . . 168.4(2) ?
    C23 C8 C18 C9 . . . . -9.6(3) ?
    C7 C16 C15 C13 . . . . 165.5(2) ?
    C6 C16 C15 C13 . . . . -13.0(3) ?
    C7 C16 C15 C17 . . . . -12.3(3) ?
    C6 C16 C15 C17 . . . . 169.2(2) ?
    C1 C13 C15 C16 . . . . -164.3(2) ?
    C14 C13 C15 C16 . . . . 10.3(3) ?
    C1 C13 C15 C17 . . . . 13.3(4) ?
    C14 C13 C15 C17 . . . . -172.1(2) ?
    C18 C17 C15 C16 . . . . 13.9(3) ?
    C12 C17 C15 C16 . . . . -161.5(2) ?
    C18 C17 C15 C13 . . . . -163.7(2) ?
    C12 C17 C15 C13 . . . . 20.9(4) ?
    C2 C3 C4 C14 . . . . 2.1(4) ?
    C13 C14 C4 C3 . . . . 0.4(3) ?
    C5 C14 C4 C3 . . . . -177.1(2) ?
    C39 C27 C28 C29 . . . . 0.8(3) ?
    C39 C27 C28 Br3 . . . . -177.06(17) ?
    C45 C46 C47 C48 . . . . -175.9(2) ?
    C40 C31 C32 C42 . . . . 4.8(3) ?
    C45 C31 C32 C42 . . . . -179.9(2) ?
    C44 C43 C38 C37 . . . . 6.4(3) ?
    C41 C43 C38 C37 . . . . -178.4(2) ?
    C28 C27 C39 C40 . . . . 4.5(3) ?
    C28 C27 C39 C41 . . . . 177.9(2) ?
    C27 C39 C41 C42 . . . . -160.5(2) ?
    C40 C39 C41 C42 . . . . 12.7(3) ?
    C27 C39 C41 C43 . . . . 16.6(3) ?
    C40 C39 C41 C43 . . . . -170.2(2) ?
    C38 C43 C41 C42 . . . . -160.0(2) ?
    C44 C43 C41 C42 . . . . 15.2(3) ?
    C38 C43 C41 C39 . . . . 22.9(3) ?
    C44 C43 C41 C39 . . . . -161.9(2) ?
    C43 C38 C37 C36 . . . . -1.0(4) ?
    C43 C38 C37 Br4 . . . . 179.58(17) ?
    C44 C34 C33 C42 . . . . 7.7(3) ?
    C49 C34 C33 C42 . . . . -175.7(2) ?
    C36 C35 C44 C43 . . . . 3.5(3) ?
    C36 C35 C44 C34 . . . . -172.3(2) ?
    C38 C43 C44 C35 . . . . -7.5(3) ?
    C41 C43 C44 C35 . . . . 177.1(2) ?
    C38 C43 C44 C34 . . . . 168.3(2) ?
    C41 C43 C44 C34 . . . . -7.0(3) ?
    C33 C34 C44 C35 . . . . 171.3(2) ?
    C49 C34 C44 C35 . . . . -5.4(3) ?
    C33 C34 C44 C43 . . . . -4.4(3) ?
    C49 C34 C44 C43 . . . . 178.9(2) ?
    C39 C41 C42 C32 . . . . -13.0(3) ?
    C43 C41 C42 C32 . . . . 169.7(2) ?
    C39 C41 C42 C33 . . . . 165.1(2) ?
    C43 C41 C42 C33 . . . . -12.2(3) ?
    C31 C32 C42 C41 . . . . 4.4(3) ?
    C31 C32 C42 C33 . . . . -173.7(2) ?
    C34 C33 C42 C41 . . . . 0.8(3) ?
    C34 C33 C42 C32 . . . . 178.9(2) ?
    C33 C34 C49 C50 . . . . 9.4(3) ?
    C44 C34 C49 C50 . . . . -174.0(2) ?
    C29 C30 C40 C39 . . . . 3.6(3) ?
    C29 C30 C40 C31 . . . . -172.6(2) ?
    C27 C39 C40 C30 . . . . -6.5(3) ?
    C41 C39 C40 C30 . . . . 179.9(2) ?
    C27 C39 C40 C31 . . . . 169.6(2) ?
    C41 C39 C40 C31 . . . . -3.9(3) ?
    C32 C31 C40 C30 . . . . 171.3(2) ?
    C45 C31 C40 C30 . . . . -4.2(3) ?
    C32 C31 C40 C39 . . . . -4.8(3) ?
    C45 C31 C40 C39 . . . . 179.71(19) ?
    C40 C30 C29 C28 . . . . 1.7(3) ?
    C27 C28 C29 C30 . . . . -4.0(3) ?
    Br3 C28 C29 C30 . . . . 173.86(17) ?
    C52 C51 C50 C49 . . . . -178.7(2) ?
    C34 C49 C50 C51 . . . . -173.3(2) ?
    C44 C35 C36 C37 . . . . 2.0(4) ?
    C38 C37 C36 C35 . . . . -3.3(4) ?
    Br4 C37 C36 C35 . . . . 176.13(18) ?
    C32 C31 C45 C46 . . . . 9.6(3) ?
    C40 C31 C45 C46 . . . . -175.10(19) ?
    C47 C46 C45 C31 . . . . 177.42(19) ?
_iucr_refine_instructions_details
;
TITL
REM  Yadorkari-X generated
CELL 0.71073 7.6112 13.3938 22.5517 75.0120 84.6820 79.0670
ZERR 4.0 0.0023 0.0040 0.0068 0.0040 0.0040 0.0040
LATT 1
REM  SPGR P-1 triclinic
SFAC C H Br
UNIT 104 104 8
SIZE 0.10 0.10 0.40
TEMP -173.0
L.S. 10
FMAP 2
PLAN -20
ACTA
CONF
BOND $H
WGHT    0.028900    0.382700
FVAR       0.31366
BR2   3    0.697107    0.701178    0.060451    11.00000    0.02828    0.02909 =
         0.02485   -0.01247    0.00169   -0.00958
BR1   3    1.167277    0.435193    0.260717    11.00000    0.02749    0.02402 =
         0.03654   -0.01227    0.00085    0.00126
BR3   3   -0.051834    1.083930    0.395653    11.00000    0.02107    0.01674 =
         0.02431   -0.00935   -0.00162    0.00260
BR4   3    0.152194    1.263921    0.131483    11.00000    0.03039    0.01316 =
         0.02919    0.00038   -0.00684   -0.00265
C17   1    0.742711    0.843721    0.201386    11.00000    0.01245    0.02110 =
         0.01907   -0.00665    0.00281   -0.00494
C11   1    0.699078    0.803286    0.105490    11.00000    0.01575    0.02812 =
         0.02314   -0.01298    0.00344   -0.00806
C5    1    0.800897    0.764135    0.398519    11.00000    0.01591    0.02123 =
         0.01992   -0.00329   -0.00084   -0.00765
C24   1    0.661464    1.223876    0.211350    11.00000    0.02566    0.01821 =
         0.02294   -0.00191   -0.00126   -0.00347
AFIX  23
H24   2    0.565150    1.217487    0.244071    11.00000   -1.20000
H24A  2    0.777526    1.205411    0.231438    11.00000   -1.20000
AFIX   0
C6    1    0.738191    0.862284    0.365124    11.00000    0.01815    0.02231 =
         0.02219   -0.01134    0.00167   -0.00619
AFIX  43
H6    2    0.694580    0.915460    0.386305    11.00000   -1.20000
AFIX   0
C9    1    0.663929    0.982191    0.108035    11.00000    0.01987    0.02346 =
         0.01968   -0.00405    0.00093   -0.00197
AFIX  43
H9    2    0.637843    1.054663    0.087995    11.00000   -1.20000
AFIX   0
C14   1    0.876573    0.685796    0.365375    11.00000    0.01108    0.01865 =
         0.02489   -0.00465   -0.00060   -0.00699
C2    1    1.044519    0.535910    0.303181    11.00000    0.01360    0.01880 =
         0.03178   -0.01078    0.00356   -0.00443
C20   1    0.700445    0.820744    0.499374    11.00000    0.02151    0.02132 =
         0.02230   -0.00523   -0.00283   -0.00477
AFIX  23
H20   2    0.760694    0.882808    0.486988    11.00000   -1.20000
H20A  2    0.576535    0.842745    0.485207    11.00000   -1.20000
AFIX   0
C12   1    0.733554    0.770242    0.166575    11.00000    0.01545    0.01919 =
         0.02468   -0.00427    0.00150   -0.00361
AFIX  43
H12   2    0.751607    0.697375    0.186004    11.00000   -1.20000
AFIX   0
C25   1    0.639594    1.337355    0.173395    11.00000    0.02712    0.02089 =
         0.02577   -0.00245   -0.00283   -0.00341
AFIX  23
H25   2    0.517288    1.358632    0.157775    11.00000   -1.20000
H25A  2    0.725599    1.341754    0.137466    11.00000   -1.20000
AFIX   0
C23   1    0.654740    1.146279    0.172812    11.00000    0.01918    0.01980 =
         0.02159   -0.00399   -0.00275   -0.00215
AFIX  23
H23   2    0.536809    1.164454    0.153956    11.00000   -1.20000
H23A  2    0.747235    1.156258    0.138943    11.00000   -1.20000
AFIX   0
C13   1    0.869067    0.708578    0.299844    11.00000    0.01281    0.01732 =
         0.02247   -0.00357    0.00103   -0.00792
C8    1    0.682504    1.031484    0.206047    11.00000    0.01225    0.01762 =
         0.02470   -0.00429   -0.00120   -0.00148
C21   1    0.694200    0.782684    0.569150    11.00000    0.01995    0.02335 =
         0.02136   -0.00393   -0.00041   -0.00641
AFIX  23
H21   2    0.818111    0.763735    0.583383    11.00000   -1.20000
H21A  2    0.639208    0.718613    0.581366    11.00000   -1.20000
AFIX   0
C19   1    0.799468    0.736419    0.468090    11.00000    0.02059    0.02027 =
         0.01859   -0.00181    0.00035   -0.00730
AFIX  23
H19   2    0.925148    0.718505    0.480597    11.00000   -1.20000
H19A  2    0.744839    0.672602    0.483850    11.00000   -1.20000
AFIX   0
C7    1    0.686732    0.997468    0.268273    11.00000    0.01787    0.01789 =
         0.02244   -0.00740   -0.00135   -0.00169
AFIX  43
H7    2    0.656453    1.047803    0.292121    11.00000   -1.20000
AFIX   0
C3    1    1.046516    0.511149    0.367304    11.00000    0.01799    0.01528 =
         0.02936   -0.00098   -0.00222   -0.00426
AFIX  43
H3    2    1.102219    0.444087    0.389720    11.00000   -1.20000
AFIX   0
C1    1    0.961312    0.631165    0.270190    11.00000    0.01431    0.02292 =
         0.02264   -0.00630    0.00219   -0.00770
AFIX  43
H1    2    0.965419    0.645706    0.226608    11.00000   -1.20000
AFIX   0
C16   1    0.734573    0.889649    0.299317    11.00000    0.01266    0.02017 =
         0.02070   -0.00557   -0.00099   -0.00502
C22   1    0.588221    0.864662    0.600805    11.00000    0.02652    0.03061 =
         0.03076   -0.01247    0.00293   -0.00506
AFIX 137
H22   2    0.639297    0.929234    0.587758    11.00000   -1.50000
H22A  2    0.594382    0.837827    0.645454    11.00000   -1.50000
H22B  2    0.462925    0.879572    0.589534    11.00000   -1.50000
AFIX   0
C10   1    0.665851    0.909168    0.074966    11.00000    0.01883    0.02936 =
         0.01945   -0.00575    0.00112   -0.00454
AFIX  43
H10   2    0.645018    0.930318    0.032275    11.00000   -1.20000
AFIX   0
C18   1    0.700072    0.952041    0.171665    11.00000    0.01290    0.02169 =
         0.01902   -0.00285    0.00033   -0.00484
C15   1    0.781134    0.812068    0.266623    11.00000    0.01307    0.01967 =
         0.02091   -0.00475    0.00073   -0.00581
C4    1    0.965955    0.586302    0.396730    11.00000    0.02078    0.01991 =
         0.02131   -0.00352   -0.00074   -0.00661
AFIX  43
H4    2    0.970201    0.571014    0.440175    11.00000   -1.20000
AFIX   0
C31   1    0.385777    0.683135    0.341325    11.00000    0.01134    0.01342 =
         0.01354   -0.00187    0.00084   -0.00300
C27   1    0.124172    0.956436    0.318519    11.00000    0.01379    0.01120 =
         0.01792   -0.00207   -0.00229   -0.00101
AFIX  43
H27   2    0.067435    1.011543    0.286947    11.00000   -1.20000
AFIX   0
C28   1    0.101751    0.964791    0.378152    11.00000    0.01484    0.01090 =
         0.02108   -0.00691    0.00135   -0.00113
C46   1    0.561126    0.495836    0.376033    11.00000    0.01566    0.01321 =
         0.01397   -0.00175   -0.00119   -0.00054
AFIX  23
H46   2    0.477048    0.466660    0.356958    11.00000   -1.20000
H46A  2    0.658288    0.514458    0.345100    11.00000   -1.20000
AFIX   0
C34   1    0.227085    0.801802    0.126550    11.00000    0.01260    0.01996 =
         0.01336   -0.00343    0.00068   -0.00300
C43   1    0.211007    0.936665    0.186036    11.00000    0.01174    0.01708 =
         0.01471   -0.00148   -0.00148   -0.00136
C47   1    0.641041    0.412434    0.431150    11.00000    0.01854    0.01289 =
         0.01560   -0.00171   -0.00047   -0.00039
AFIX  23
H47   2    0.718496    0.443009    0.452043    11.00000   -1.20000
H47A  2    0.543217    0.389860    0.460743    11.00000   -1.20000
AFIX   0
C32   1    0.382222    0.669495    0.284044    11.00000    0.01402    0.01138 =
         0.01588   -0.00187    0.00017   -0.00128
AFIX  43
H32   2    0.428832    0.602330    0.277017    11.00000   -1.20000
AFIX   0
C38   1    0.204712    1.044164    0.184223    11.00000    0.01420    0.01783 =
         0.01485   -0.00373   -0.00109   -0.00255
AFIX  43
H38   2    0.231326    1.063199    0.219730    11.00000   -1.20000
AFIX   0
C39   1    0.230446    0.867065    0.303244    11.00000    0.01143    0.01295 =
         0.01451   -0.00288   -0.00013   -0.00366
C41   1    0.252494    0.853742    0.241139    11.00000    0.01150    0.01727 =
         0.01202   -0.00243   -0.00065   -0.00320
C37   1    0.160513    1.120779    0.131620    11.00000    0.01843    0.01191 =
         0.02339   -0.00073   -0.00074   -0.00244
C35   1    0.140012    0.992636    0.077673    11.00000    0.01763    0.02175 =
         0.01614   -0.00266   -0.00272   -0.00174
AFIX  43
H35   2    0.118426    0.975519    0.040965    11.00000   -1.20000
AFIX   0
C30   1    0.279742    0.797253    0.413106    11.00000    0.01892    0.01466 =
         0.01430   -0.00191   -0.00370   -0.00208
AFIX  43
H30   2    0.333316    0.742790    0.445640    11.00000   -1.20000
AFIX   0
C51   1    0.216735    0.636949    0.007015    11.00000    0.03803    0.02166 =
         0.02233   -0.00682   -0.00665   -0.00331
AFIX  23
H51   2    0.312491    0.666869   -0.020743    11.00000   -1.20000
H51A  2    0.100140    0.673178   -0.010411    11.00000   -1.20000
AFIX   0
C33   1    0.295842    0.728433    0.176262    11.00000    0.01537    0.01374 =
         0.01449   -0.00306    0.00123   -0.00229
AFIX  43
H33   2    0.335490    0.658429    0.172797    11.00000   -1.20000
AFIX   0
C44   1    0.188553    0.910365    0.130031    11.00000    0.01411    0.01532 =
         0.01211    0.00104    0.00005   -0.00279
C42   1    0.311097    0.752174    0.233720    11.00000    0.01235    0.01466 =
         0.01385   -0.00333    0.00030   -0.00337
C49   1    0.199550    0.774300    0.067193    11.00000    0.02222    0.01971 =
         0.01330   -0.00262   -0.00351   -0.00218
AFIX  23
H49   2    0.283800    0.806357    0.034977    11.00000   -1.20000
H49A  2    0.076607    0.806737    0.054275    11.00000   -1.20000
AFIX   0
C40   1    0.301914    0.783155    0.352755    11.00000    0.01152    0.01279 =
         0.01342   -0.00075   -0.00180   -0.00266
C29   1    0.183174    0.887206    0.426302    11.00000    0.02105    0.01727 =
         0.01318   -0.00543   -0.00030   -0.00441
AFIX  43
H29   2    0.172310    0.896176    0.466992    11.00000   -1.20000
AFIX   0
C48   1    0.750915    0.317282    0.411934    11.00000    0.02387    0.01640 =
         0.02250   -0.00289   -0.00119    0.00128
AFIX 137
H48   2    0.672912    0.284288    0.393518    11.00000   -1.50000
H48A  2    0.804419    0.266738    0.448088    11.00000   -1.50000
H48B  2    0.846023    0.339673    0.381846    11.00000   -1.50000
AFIX   0
C50   1    0.225559    0.656979    0.070076    11.00000    0.02347    0.02071 =
         0.01526   -0.00307   -0.00239   -0.00377
AFIX  23
H50   2    0.343263    0.622172    0.087102    11.00000   -1.20000
H50A  2    0.131576    0.625680    0.098117    11.00000   -1.20000
AFIX   0
C36   1    0.122965    1.096360    0.077991    11.00000    0.02210    0.01849 =
         0.01782    0.00333   -0.00340   -0.00035
AFIX  43
H36   2    0.086513    1.150303    0.042609    11.00000   -1.20000
AFIX   0
C45   1    0.461951    0.594796    0.394033    11.00000    0.01447    0.01556 =
         0.01331   -0.00473   -0.00150   -0.00118
AFIX  23
H45   2    0.362600    0.575653    0.423862    11.00000   -1.20000
H45A  2    0.545360    0.620934    0.415191    11.00000   -1.20000
AFIX   0
C26   1    0.669944    1.413915    0.209589    11.00000    0.03662    0.02018 =
         0.04360   -0.00894    0.00087   -0.00711
AFIX 137
H26   2    0.583213    1.411408    0.244663    11.00000   -1.50000
H26A  2    0.654371    1.485167    0.182893    11.00000   -1.50000
H26B  2    0.791737    1.394336    0.224455    11.00000   -1.50000
AFIX   0
C52   1    0.238394    0.520000    0.009900    11.00000    0.05547    0.02320 =
         0.03064   -0.01023   -0.00894   -0.00641
AFIX 137
H52   2    0.351486    0.483354    0.028644    11.00000   -1.50000
H52A  2    0.239162    0.510416   -0.031763    11.00000   -1.50000
H52B  2    0.138419    0.491249    0.034668    11.00000   -1.50000
HKLF 4 1 1 0 0 0 1 0 0 0 1
REM
REM R1 =  0.0322 for   7642 Fo > 4sig(Fo)  and  0.0536 for all  10029 data
REM    509 parameters refined using      0 restraints
END
WGHT      0.0289      0.3826
REM Highest difference peak  0.578,  deepest hole -0.404,  1-sigma level  0.080
Q1    1   0.5793  0.8742  0.0164  11.00000  0.05    0.58
Q2    1   0.0366  1.0175  0.3899  11.00000  0.05    0.57
Q3    1   1.1320  0.4970  0.2780  11.00000  0.05    0.43
Q4    1   0.3283  0.7326  0.3470  11.00000  0.05    0.43
Q5    1   0.2699  0.7790  0.3802  11.00000  0.05    0.42
Q6    1   0.2383  0.5814  0.0096  11.00000  0.05    0.41
Q7    1   0.6849  0.7647  0.0837  11.00000  0.05    0.40
Q8    1   0.5083  0.5398  0.3877  11.00000  0.05    0.39
Q9    1   0.1637  1.1945  0.1180  11.00000  0.05    0.38
Q10   1   0.2131  0.7810  0.1013  11.00000  0.05    0.37
Q11   1   0.0759  1.2951  0.1707  11.00000  0.05    0.37
Q12   1  -0.1261  1.1125  0.4329  11.00000  0.05    0.37
Q13   1   0.7611  0.8008  0.1872  11.00000  0.05    0.37
Q14   1   0.2591  0.8188  0.3327  11.00000  0.05    0.36
Q15   1   0.6589  1.0826  0.1946  11.00000  0.05    0.36
Q16   1   0.7425  1.0183  0.2291  11.00000  0.05    0.36
Q17   1   0.0203  1.0768  0.3590  11.00000  0.05    0.36
Q18   1   0.6924  0.9904  0.1868  11.00000  0.05    0.35
Q19   1   0.8452  0.7606  0.2880  11.00000  0.05    0.35
Q20   1   0.0307  1.2763  0.1158  11.00000  0.05    0.35
;
data_global
_journal_date_recd_electronic     2012-02-24
_journal_date_accepted     2012-03-26
_journal_name_full     'Acta Crystallographica, Section E'
_journal_year     2012
_journal_volume     68
_journal_issue      4
_journal_page_first     o1239
_journal_page_last     o1239
_journal_paper_category     QO
_journal_paper_doi     10.1107/S1600536812013141
_journal_coeditor_code     NK2148
_publ_contact_author_name     'Hiroyuki Isobe'
_publ_contact_author_address
;
Department of Chemistry, Tohoku University, Aoba-ku, Sendai 980-8578, Japan
;
_publ_contact_author_email     isobe@m.tohoku.ac.jp
_publ_contact_author_fax     '+81-22-795-6589'
_publ_contact_author_phone     '+81-22-795-6585'
_publ_section_title
;
2,11-Dibromo-5,8-dibutyl[4]helicene
;
loop_
    _publ_author_name
    _publ_author_footnote
    _publ_author_address
    'Isobe, Hiroyuki' .
;
Department of Chemistry, Tohoku University, Aoba-ku, Sendai 980-8578, Japan
;
    'Matsuno, Taisuke' .
;
Department of Chemistry, Tohoku University, Aoba-ku, Sendai 980-8578, Japan
;
    'Hitosugi, Shunpei' .
;
Department of Chemistry, Tohoku University, Aoba-ku, Sendai 980-8578, Japan
;
    'Nakanishi, Waka' .
;
Department of Chemistry, Tohoku University, Aoba-ku, Sendai 980-8578, Japan
;
