# Supplementary material for: 2,11-Dibromo-5,8-dibut­yl[4]helicene
Source: Acta Crystallogr Sect E Struct Rep Online. 2012 Mar 31;68(Pt 4):o1239. doi: 10.1107/S1600536812013141 (PMC3344169; doi:10.1107/S1600536812013141)
Supplement: Supplementary file 2 [file e-68-o1239-Isup2.hkl]

# 
# h,k,l, Fc-squared, Fo-squared, sigma(Fo-squared) and status flag 
# 
data_I
_shelx_title ' ' 
_shelx_refln_list_code          4 
_shelx_F_calc_maximum      305.61 
_exptl_crystal_F_000      1008.00 
_reflns_d_resolution_high  0.7563 
 
loop_ 
 _symmetry_equiv_pos_as_xyz 
 'x, y, z' 
 '-x, -y, -z' 
 
_cell_length_a     7.6112 
_cell_length_b    13.3938 
_cell_length_c    22.5517 
_cell_angle_alpha  75.012 
_cell_angle_beta   84.682 
_cell_angle_gamma  79.067 
 
_shelx_F_squared_multiplier     1.000 
 
loop_ 
 _refln_index_h 
 _refln_index_k 
 _refln_index_l 
 _refln_F_squared_calc 
 _refln_F_squared_meas 
 _refln_F_squared_sigma 
 _refln_observed_status 
   1   0   0    10115.90    10431.81    115.87 o 
   2   0   0    65269.14    69518.05    718.46 o 
   3   0   0      188.88      311.65     25.64 o 
   4   0   0      218.21      223.11     22.29 o 
   5   0   0      713.00      737.91     80.06 o 
   6   0   0     3409.60     3673.29     80.82 o 
   7   0   0      809.79      933.14     84.21 o 
   8   0   0     2274.43     2053.65    267.23 o 
   9   0   0      988.26     1042.07     65.05 o 
  -9   1   0       11.19      -40.92     40.92 o 
  -8   1   0     1146.79     1171.95     59.88 o 
  -7   1   0       10.34        3.84     28.03 o 
  -6   1   0    10590.09    10276.82    184.46 o 
  -5   1   0     7947.84     7922.61    110.33 o 
  -4   1   0        1.18      -15.96     15.96 o 
  -3   1   0      425.61      460.26     23.58 o 
  -2   1   0     2685.99     2483.25     37.54 o 
  -1   1   0    12404.73    12423.30    132.70 o 
   0   1   0     2561.68     2704.85     42.78 o 
   1   1   0     1840.88     1845.52     27.65 o 
   2   1   0    12550.63    14042.84    158.48 o 
   3   1   0     4784.92     4673.71     71.43 o 
   4   1   0     1600.65     1677.94     44.80 o 
   5   1   0     1073.59      996.65     51.99 o 
   6   1   0     1414.86     1446.31     74.13 o 
   7   1   0     2075.77     2145.45    168.52 o 
   8   1   0     2260.49     2146.85     69.38 o 
  -9   2   0       17.10      -10.84     39.94 o 
  -8   2   0     1438.17     1373.29     90.21 o 
  -7   2   0     7159.97     7223.17    159.53 o 
  -6   2   0      614.65      604.53     28.43 o 
  -5   2   0      945.28      909.96     24.50 o 
  -4   2   0      765.43      755.80     22.68 o 
  -3   2   0     1740.66     1633.99     26.98 o 
  -2   2   0       23.17       26.19     12.73 o 
  -1   2   0     1346.70     1340.65     20.63 o 
   0   2   0     4982.46     5207.69     58.85 o 
   1   2   0     7211.49     7500.33     94.09 o 
   2   2   0    76921.51    80532.39   1003.52 o 
   3   2   0      370.33      354.36     18.49 o 
   4   2   0      258.06      262.64     27.78 o 
   5   2   0     1514.97     1468.97     58.72 o 
   6   2   0        7.31       57.18     26.80 o 
   7   2   0      138.84      145.13     37.32 o 
   8   2   0      230.22      187.27     30.01 o 
   9   2   0       39.70       61.60    115.98 o 
  -9   3   0        2.19      -87.77    111.00 o 
  -8   3   0       12.26       41.89     38.93 o 
  -7   3   0       85.34       74.08     32.03 o 
  -6   3   0       97.11       93.96     38.27 o 
  -5   3   0     3484.58     3472.98     64.58 o 
  -4   3   0     6551.24     6452.49    110.83 o 
  -3   3   0      131.88      168.78      9.58 o 
  -2   3   0     2273.64     2302.80     33.86 o 
  -1   3   0     5005.76     5054.17     62.43 o 
   0   3   0      606.58      623.45     25.41 o 
   1   3   0     4826.48     5053.80     69.77 o 
   2   3   0     2706.76     3133.73     49.11 o 
   3   3   0     5330.77     5326.35     89.82 o 
   4   3   0       94.55      178.47     22.58 o 
   5   3   0      188.64      231.70     23.28 o 
   6   3   0      853.25      984.66     40.25 o 
   7   3   0      851.82      813.80     53.94 o 
   8   3   0       10.69       36.18     26.22 o 
   9   3   0      180.71      247.53     34.79 o 
  -9   4   0       13.63        5.99     60.23 o 
  -8   4   0      795.54      825.45     55.61 o 
  -7   4   0      681.64      629.98     45.52 o 
  -6   4   0      292.73      285.10     33.85 o 
  -5   4   0     2441.60     2364.91    138.14 o 
  -4   4   0       12.87        9.50      9.92 o 
  -3   4   0     4431.13     4128.94     75.82 o 
  -2   4   0    19329.33    19485.37    215.06 o 
  -1   4   0        0.90       -3.90      9.77 o 
   0   4   0     1890.52     1941.22     32.09 o 
   1   4   0      140.00      179.01     13.95 o 
   2   4   0      423.94      441.09     16.13 o 
   3   4   0      547.82      564.52     19.20 o 
   4   4   0     5931.81     5999.54    113.92 o 
   5   4   0      274.55      315.83     30.45 o 
   6   4   0    11455.41    11488.58    173.30 o 
   7   4   0     2370.42     2458.36     70.25 o 
   8   4   0        5.36      -25.56     25.56 o 
   9   4   0      132.26      184.32     39.24 o 
  -8   5   0      466.55      651.89    145.35 o 
  -7   5   0       34.49       28.13     34.07 o 
  -6   5   0      101.58      147.41     31.48 o 
  -5   5   0     2832.35     2771.01    143.93 o 
  -4   5   0     6534.00     6313.35    151.90 o 
  -3   5   0     2367.54     2287.59     38.77 o 
  -2   5   0     1440.62     1280.16     27.03 o 
  -1   5   0      630.36      627.87     19.15 o 
   0   5   0     7682.65     7559.47     92.49 o 
   1   5   0    14854.62    14957.01    168.35 o 
   2   5   0     4166.81     4214.57     69.16 o 
   3   5   0       52.84      108.07     11.62 o 
   4   5   0     8810.50     9042.48    113.26 o 
   5   5   0     8891.62     8734.58    169.34 o 
   6   5   0      341.67      331.67     33.30 o 
   7   5   0      373.69      442.63     39.52 o 
   8   5   0        0.15       40.66     89.65 o 
   9   5   0      166.40      117.91     35.47 o 
  -8   6   0      254.68      288.77     49.62 o 
  -7   6   0      198.17      251.43    168.48 o 
  -6   6   0        3.50      -13.12     34.51 o 
  -5   6   0      765.31      825.16     71.81 o 
  -4   6   0     1607.81     1659.20     49.76 o 
  -3   6   0     2996.51     2963.72     49.60 o 
  -2   6   0     2752.58     2765.50     52.20 o 
  -1   6   0    36968.16    37428.28    399.72 o 
   0   6   0     8585.05     8477.36    105.00 o 
   1   6   0       43.37       32.52     14.25 o 
   2   6   0      504.07      551.34     42.99 o 
   3   6   0     3860.03     4334.94    117.22 o 
   4   6   0      467.77      471.86     29.26 o 
   5   6   0     5464.15     5384.01     98.59 o 
   6   6   0    10642.45    10486.04    278.05 o 
   7   6   0      147.55      148.08     33.41 o 
   8   6   0     2800.81     2785.57    117.74 o 
   9   6   0      672.74      592.39     47.06 o 
  -7   7   0     5288.62     5378.99    135.77 o 
  -6   7   0     2459.72     2413.68     82.54 o 
  -5   7   0      117.01      151.54     60.28 o 
  -4   7   0       55.16       34.63     24.06 o 
  -3   7   0     3778.02     3735.59     99.84 o 
  -2   7   0     9534.31     9425.61    212.35 o 
  -1   7   0      334.75      349.04     17.95 o 
   0   7   0     2236.71     2140.24     42.81 o 
   1   7   0      146.13      120.67     17.29 o 
   2   7   0      871.22      767.68     29.41 o 
   3   7   0      778.12      736.88     34.99 o 
   4   7   0     8113.39     8315.18    130.73 o 
   5   7   0     1627.90     1644.93     54.96 o 
   6   7   0     3059.52     3093.44     77.78 o 
   7   7   0      522.10      677.90     45.70 o 
   8   7   0      367.84      271.21     46.59 o 
  -7   8   0     1235.22     1297.09     91.58 o 
  -6   8   0      516.82      475.58     45.42 o 
  -5   8   0      526.65      465.89     62.97 o 
  -4   8   0       97.44      107.61     27.54 o 
  -3   8   0      177.09      151.87     39.01 o 
  -2   8   0     2900.70     2860.52     68.80 o 
  -1   8   0     3751.79     3734.60     98.24 o 
   0   8   0     1672.50     1586.69     69.03 o 
   1   8   0     6598.44     6646.76     95.57 o 
   2   8   0      675.21      654.24     30.01 o 
   3   8   0     1945.83     1893.77     87.52 o 
   4   8   0      511.32      525.76     34.63 o 
   5   8   0        7.82        0.21     25.98 o 
   6   8   0      820.14      847.66     63.59 o 
   7   8   0      914.18     1051.18     56.19 o 
   8   8   0      193.55      140.53     45.80 o 
   9   8   0      184.90      230.63     89.35 o 
  -7   9   0        4.06      -36.50     57.84 o 
  -6   9   0     1996.17     1976.60    155.87 o 
  -5   9   0     1748.77     1577.11     62.91 o 
  -4   9   0      194.05      184.87     33.16 o 
  -3   9   0     1161.25     1247.84    126.11 o 
  -2   9   0      288.25      325.37     28.96 o 
  -1   9   0      172.86      165.15     21.18 o 
   0   9   0       92.78      109.20     21.14 o 
   1   9   0      408.03      445.33     28.64 o 
   2   9   0     2616.23     2433.03     61.14 o 
   3   9   0     2664.84     2654.71     67.50 o 
   4   9   0      246.18      364.04     73.85 o 
   5   9   0        4.56       25.36     29.19 o 
   6   9   0     1415.04     1523.99     90.65 o 
   7   9   0      143.43      161.91     43.05 o 
   8   9   0       78.38       84.63     46.77 o 
   9   9   0      826.15      801.88    115.98 o 
  -6  10   0      105.68      137.59     82.94 o 
  -5  10   0       18.10      -46.29    131.99 o 
  -4  10   0     1077.74     1056.32     57.66 o 
  -3  10   0     4757.34     4662.40    205.44 o 
  -2  10   0     1911.46     1797.13     81.16 o 
  -1  10   0      490.35      507.84     40.20 o 
   0  10   0      264.78      303.10     28.59 o 
   1  10   0      116.88       86.15     26.73 o 
   2  10   0      217.16      282.76     37.79 o 
   3  10   0     3771.36     3702.94     84.78 o 
   4  10   0      118.87      134.27     33.61 o 
   5  10   0     7141.13     7062.76    154.08 o 
   6  10   0     1076.38     1081.86     57.65 o 
   7  10   0      204.15      176.10     47.19 o 
   8  10   0     1313.17     1369.46     83.88 o 
  -6  11   0      336.94      707.25    298.13 o 
  -5  11   0      679.52      698.41     57.23 o 
  -4  11   0     2052.75     1893.85    102.36 o 
  -3  11   0      504.88      445.87     46.28 o 
  -2  11   0     1075.40     1050.69    128.88 o 
  -1  11   0     2705.90     2574.27    200.43 o 
   0  11   0      454.19      420.50     83.81 o 
   1  11   0     4272.34     4145.15    118.48 o 
   2  11   0     6132.03     6064.56    114.91 o 
   3  11   0      470.03      482.69     42.18 o 
   4  11   0     6315.40     6207.57    140.84 o 
   5  11   0      294.81      378.78     45.22 o 
   6  11   0      638.24      503.67     56.86 o 
   7  11   0        9.86       44.82     49.23 o 
   8  11   0       32.49       66.93     94.94 o 
  -5  12   0      131.49       63.97    174.42 o 
  -4  12   0     2081.28     2136.71     89.80 o 
  -3  12   0       49.12       30.44     37.37 o 
  -2  12   0     5207.55     5269.39    127.04 o 
  -1  12   0     4756.98     4773.86    118.91 o 
   0  12   0      789.90      805.18     62.35 o 
   1  12   0      141.22      178.75     41.46 o 
   2  12   0       15.73       16.21     33.04 o 
   3  12   0      635.04      629.42     48.62 o 
   4  12   0      487.28      493.49     47.04 o 
   5  12   0     3529.67     3542.76    111.84 o 
   6  12   0       39.74       10.88     77.10 o 
   7  12   0     1262.34     1220.87     81.29 o 
   8  12   0       76.24       16.57     82.94 o 
  -5  13   0      337.77      561.08    303.01 o 
  -4  13   0      219.54      262.44    113.13 o 
  -3  13   0     1304.04     1247.86     81.17 o 
  -2  13   0      470.01      483.83     54.66 o 
  -1  13   0      838.09      805.13     68.47 o 
   0  13   0      143.06      219.91    154.96 o 
   1  13   0      354.70      420.21     79.59 o 
   2  13   0      300.95      268.75     44.97 o 
   3  13   0     5490.91     5496.79    121.74 o 
   4  13   0     2056.91     2029.00     79.25 o 
   5  13   0      237.88      183.59     95.24 o 
   6  13   0      412.29      395.28     62.23 o 
   7  13   0       43.61       68.70    101.90 o 
  -4  14   0      121.26      320.08    267.33 o 
  -3  14   0      268.94      281.15     64.44 o 
  -2  14   0     1715.56     1647.88    107.54 o 
  -1  14   0      249.01      243.89     62.55 o 
   0  14   0      656.62      700.78    196.94 o 
   1  14   0       35.69       12.87     60.44 o 
   2  14   0     1165.43     1196.34    117.15 o 
   3  14   0     1476.23     1429.31     69.42 o 
   4  14   0        0.08      -37.57     45.06 o 
   5  14   0        0.75      -36.17     71.97 o 
   6  14   0      455.24      328.15     66.09 o 
  -2  15   0      213.94      189.57     75.62 o 
  -1  15   0      670.42      836.72     84.06 o 
   0  15   0       37.96      -30.99     86.75 o 
   1  15   0      609.79      714.28     88.08 o 
   2  15   0      712.13      731.30     89.09 o 
   3  15   0       16.30      -90.77     97.88 o 
   4  15   0        1.61      -32.07     53.62 o 
   5  15   0      627.79      581.46     88.58 o 
   6  15   0       48.75      270.07     93.31 o 
  -1  16   0      103.37      183.78     87.21 o 
   0  16   0        8.29       67.68    175.49 o 
   1  16   0      160.89      220.73     83.56 o 
   2  16   0     1125.74     1174.34    107.45 o 
   3  16   0     1298.27     1544.20    174.02 o 
   4  16   0      860.74      874.25    143.63 o 
   5  16   0     1734.40     1597.16    132.95 o 
  -3 -16   1       66.53       62.92    127.57 o 
  -2 -16   1       15.51       83.05     80.31 o 
  -1 -16   1     1806.35     2114.26    183.27 o 
   0 -16   1      687.29      615.27     94.90 o 
   1 -16   1      294.67      379.25    135.70 o 
  -5 -15   1        1.19       49.44     59.49 o 
  -4 -15   1     1365.30     1410.16     92.68 o 
  -3 -15   1      570.31      662.45     92.98 o 
  -2 -15   1      346.43      373.95     82.22 o 
  -1 -15   1     1405.77     1601.21    146.01 o 
   0 -15   1       79.60       60.76     68.78 o 
   1 -15   1       12.96      -24.85     79.49 o 
   2 -15   1      598.41      685.60     96.26 o 
  -6 -14   1      406.79      423.79     69.02 o 
  -5 -14   1      706.63      762.99     88.89 o 
  -4 -14   1     1442.82     1476.36     92.18 o 
  -3 -14   1       48.20      -20.78     41.21 o 
  -2 -14   1      693.86      738.81     84.29 o 
  -1 -14   1        5.51      -34.20     60.23 o 
   0 -14   1        2.80      -23.16     57.23 o 
   1 -14   1        1.03      -13.65     57.78 o 
   2 -14   1      478.73      637.93     82.74 o 
   3 -14   1      651.35      602.45     77.66 o 
   4 -14   1     3918.79     4416.20    432.10 o 
  -7 -13   1       10.31      128.31     59.67 o 
  -6 -13   1      383.07      296.19     61.34 o 
  -5 -13   1      168.57      157.61     54.63 o 
  -4 -13   1     1099.31     1081.08     64.27 o 
  -3 -13   1       24.14       19.29     43.87 o 
  -2 -13   1     4919.62     4776.32    227.12 o 
  -1 -13   1     3688.53     3877.56    136.59 o 
   0 -13   1      106.59      145.31     83.55 o 
   1 -13   1      474.39      453.33     64.85 o 
   2 -13   1     1596.01     1562.57    104.29 o 
   3 -13   1     2961.53     3032.44    384.88 o 
   4 -13   1       85.77      148.02     62.16 o 
  -8 -12   1      992.82     1073.48    112.52 o 
  -7 -12   1      795.90      731.53    125.84 o 
  -6 -12   1        2.72      -44.57     44.57 o 
  -5 -12   1      113.56      104.55     43.64 o 
  -4 -12   1     1099.16     1144.43     96.19 o 
  -3 -12   1    10031.86     9635.93    166.81 o 
  -2 -12   1     3225.25     3419.59     90.11 o 
  -1 -12   1      516.58      517.91     63.54 o 
   0 -12   1      499.43      455.67    115.52 o 
   1 -12   1      340.83      371.64     54.53 o 
   2 -12   1       15.36       36.04     81.37 o 
   3 -12   1     1879.96     1946.68     88.38 o 
   4 -12   1      832.57      914.24     81.47 o 
   5 -12   1      284.42      274.72    158.31 o 
  -8 -11   1     1441.96     1426.40     87.18 o 
  -7 -11   1       31.08       41.74     62.97 o 
  -6 -11   1      646.68      599.68    111.30 o 
  -5 -11   1      564.84      558.80     49.55 o 
  -4 -11   1     1370.25     1398.38     61.52 o 
  -3 -11   1        1.76        1.85     31.29 o 
  -2 -11   1     1250.89     1334.86     56.45 o 
  -1 -11   1     1823.57     1858.00     62.61 o 
   0 -11   1     2369.13     2412.23    171.78 o 
   1 -11   1     1430.54     1406.67     66.38 o 
   2 -11   1     1216.92     1159.71     79.88 o 
   3 -11   1      281.77      267.44     42.08 o 
   4 -11   1      535.08      497.46    170.71 o 
   5 -11   1      823.18      816.92     98.65 o 
   6 -11   1        3.04     -241.21    241.21 o 
  -8 -10   1      293.61      413.19    107.95 o 
  -7 -10   1       59.15      -11.24     74.40 o 
  -6 -10   1     1607.30     1595.66     68.79 o 
  -5 -10   1       26.52       15.91     33.37 o 
  -4 -10   1      344.15      295.58     46.41 o 
  -3 -10   1     1505.92     1446.58     69.82 o 
  -2 -10   1     2268.58     2080.51     64.16 o 
  -1 -10   1     5659.10     5488.95    148.44 o 
   0 -10   1      317.68      361.41     30.80 o 
   1 -10   1       42.88       77.24     32.65 o 
   2 -10   1     1616.14     1629.83    121.19 o 
   3 -10   1      190.66      186.59     54.52 o 
   4 -10   1      299.85      303.63     64.19 o 
   5 -10   1      439.28      538.43     50.60 o 
   6 -10   1      122.89       73.40     95.29 o 
  -8  -9   1      563.99      539.95     66.12 o 
  -7  -9   1      844.92      858.47     54.92 o 
  -6  -9   1      238.26      201.92     37.05 o 
  -5  -9   1      919.71      888.85     48.92 o 
  -4  -9   1      393.91      353.74     36.33 o 
  -3  -9   1      516.32      571.82     38.35 o 
  -2  -9   1      647.03      627.81     37.35 o 
  -1  -9   1      135.12      112.68     31.76 o 
   0  -9   1     1388.75     1428.91     44.05 o 
   1  -9   1     6604.18     6389.22    125.32 o 
   2  -9   1      775.94      772.15     44.10 o 
   3  -9   1      119.61      102.94     37.80 o 
   4  -9   1     1949.99     1916.80     70.00 o 
   5  -9   1      347.32      340.54     96.11 o 
   6  -9   1      119.60       90.50     39.49 o 
   7  -9   1      378.26      397.97     47.63 o 
  -8  -8   1      962.22     1021.07    174.58 o 
  -7  -8   1       12.28       -3.36     33.30 o 
  -6  -8   1     1105.79     1094.17     53.37 o 
  -5  -8   1     5281.70     5306.84    105.40 o 
  -4  -8   1      253.73      273.80     50.98 o 
  -3  -8   1      180.87      152.51     26.22 o 
  -2  -8   1       49.31       40.06     22.08 o 
  -1  -8   1       11.58       26.14     19.11 o 
   0  -8   1      342.05      349.77     25.03 o 
   1  -8   1     3885.87     3757.20     64.08 o 
   2  -8   1      323.00      322.49     32.70 o 
   3  -8   1     7562.72     7495.40    139.72 o 
   4  -8   1     8742.37     8760.95    185.30 o 
   5  -8   1      215.04      175.73     59.41 o 
   6  -8   1      189.27      200.75    116.94 o 
   7  -8   1       16.49        6.19     91.13 o 
  -9  -7   1      325.42      266.62     42.28 o 
  -8  -7   1       48.03      -22.03     54.58 o 
  -7  -7   1     1552.88     1459.97     61.17 o 
  -6  -7   1     1236.63     1272.69     76.54 o 
  -5  -7   1     2850.38     2810.71     70.68 o 
  -4  -7   1     1126.04     1142.54     44.89 o 
  -3  -7   1    11115.96    11111.18    190.90 o 
  -2  -7   1    11618.34    11264.99    246.24 o 
  -1  -7   1      841.46      745.78     31.31 o 
   0  -7   1       15.13        6.41     15.13 o 
   1  -7   1     1798.57     1722.76     40.80 o 
   2  -7   1    10502.40    10389.67    131.77 o 
   3  -7   1      856.81      809.08     81.73 o 
   4  -7   1     4237.99     4068.93     95.58 o 
   5  -7   1       19.08       15.65     27.59 o 
   6  -7   1       34.18       50.10     34.74 o 
   7  -7   1      311.73      460.64     60.02 o 
  -9  -6   1        3.26      -28.66     32.12 o 
  -8  -6   1      214.73      232.50     60.36 o 
  -7  -6   1     1103.37     1082.71     61.73 o 
  -6  -6   1       21.85       -7.63     27.04 o 
  -5  -6   1      682.29      686.63     37.27 o 
  -4  -6   1    16329.95    15917.83    437.89 o 
  -3  -6   1    11925.65    11978.53    209.78 o 
  -2  -6   1      152.01      149.51     17.05 o 
  -1  -6   1      662.06      742.37     29.89 o 
   0  -6   1        0.82        8.47     14.95 o 
   1  -6   1        2.04        9.13     10.39 o 
   2  -6   1     2886.31     2784.96     66.02 o 
   3  -6   1     7099.88     6634.30    118.89 o 
   4  -6   1      120.21      133.46     22.53 o 
   5  -6   1     4073.77     3947.10    120.45 o 
   6  -6   1     3899.32     3734.81     99.32 o 
   7  -6   1     1272.70     1221.02     63.34 o 
   8  -6   1      106.08       82.21     42.88 o 
  -9  -5   1     1589.43     1529.71     63.03 o 
  -8  -5   1       28.18        3.46     87.52 o 
  -7  -5   1      428.35      435.72     39.71 o 
  -6  -5   1      370.13      378.15     33.34 o 
  -5  -5   1     8015.70     7860.87    175.90 o 
  -4  -5   1      154.29      203.22     20.94 o 
  -3  -5   1     9875.11    10008.77    120.82 o 
  -2  -5   1     1547.00     1538.31     39.29 o 
  -1  -5   1     3869.70     3482.22     53.51 o 
   0  -5   1     3717.34     3729.97     80.89 o 
   1  -5   1    14696.21    15572.85    266.91 o 
   2  -5   1      868.27      789.42     24.47 o 
   3  -5   1     2332.15     2325.18     39.12 o 
   4  -5   1      104.05       87.64     31.03 o 
   5  -5   1     1385.05     1389.34     52.65 o 
   6  -5   1       12.29        0.81     27.22 o 
   7  -5   1      450.39      447.18    123.09 o 
   8  -5   1       15.41      101.25     91.13 o 
  -9  -4   1       90.82      112.32     99.51 o 
  -8  -4   1        2.70        4.57     26.97 o 
  -7  -4   1      566.13      631.35     46.47 o 
  -6  -4   1      519.94      534.17     40.94 o 
  -5  -4   1      343.19      324.95     25.78 o 
  -4  -4   1      466.29      660.47     28.73 o 
  -3  -4   1     2846.49     2910.01     44.44 o 
  -2  -4   1     6604.35     6412.79     93.01 o 
  -1  -4   1      254.03      256.90     14.83 o 
   0  -4   1     1084.70     1136.06     34.57 o 
   1  -4   1     9292.62     9660.95    151.95 o 
   2  -4   1        7.29       29.56     18.96 o 
   3  -4   1      283.31      316.19     13.88 o 
   4  -4   1     5053.31     5054.01     69.15 o 
   5  -4   1        3.54       26.14     19.93 o 
   6  -4   1      967.59      886.11     89.09 o 
   7  -4   1       46.45       79.27     65.66 o 
   8  -4   1       37.27      -26.12     37.24 o 
   9  -4   1     1129.25     1075.87    118.62 o 
  -9  -3   1      307.85      322.01     37.52 o 
  -8  -3   1     1930.66     1784.28    165.12 o 
  -7  -3   1      257.90      231.45     47.72 o 
  -6  -3   1       96.07      116.19     32.98 o 
  -5  -3   1     3513.01     3335.37     64.72 o 
  -4  -3   1     1273.76     1289.43     35.62 o 
  -3  -3   1      107.78      105.33     13.81 o 
  -2  -3   1    10304.65    10924.00    123.29 o 
  -1  -3   1      752.96      808.25     24.40 o 
   0  -3   1    23953.89    24283.89    255.13 o 
   1  -3   1        0.92       -9.07     10.54 o 
   2  -3   1      758.31      753.56     33.00 o 
   3  -3   1     6902.25     7023.62     86.44 o 
   4  -3   1     2774.21     2778.52     49.74 o 
   5  -3   1      167.10      157.92     35.16 o 
   6  -3   1     3972.37     3912.42    135.29 o 
   7  -3   1     1813.84     1676.67     64.41 o 
   8  -3   1     3149.50     3079.60     94.88 o 
   9  -3   1      606.78      730.08     79.94 o 
  -9  -2   1       21.68      -95.24    102.76 o 
  -8  -2   1        6.51        9.60     25.93 o 
  -7  -2   1     1722.58     1643.26     56.46 o 
  -6  -2   1     2988.50     2917.21     96.58 o 
  -5  -2   1      131.64      136.61     20.28 o 
  -4  -2   1     2725.84     2935.52     61.25 o 
  -3  -2   1       14.36       31.28     15.32 o 
  -2  -2   1     7256.09     7988.28     96.17 o 
  -1  -2   1      286.32      372.77     14.72 o 
   0  -2   1    13888.75    14691.96    156.42 o 
   1  -2   1     1685.11     1607.87     56.68 o 
   2  -2   1    14383.68    14078.60    154.70 o 
   3  -2   1    11560.35    11231.79    128.72 o 
   4  -2   1     2108.23     2069.45     34.28 o 
   5  -2   1      865.86      859.45     24.56 o 
   6  -2   1       14.08       -0.88     53.67 o 
   7  -2   1      263.28      296.97     83.25 o 
   8  -2   1      225.82      220.95     38.96 o 
   9  -2   1      407.40      512.57     51.87 o 
  -9  -1   1        9.15      111.71    115.67 o 
  -8  -1   1     2289.20     2265.71     66.99 o 
  -7  -1   1     2823.59     2783.97    108.15 o 
  -6  -1   1     6226.41     6444.31     93.30 o 
  -5  -1   1     3122.24     3082.92     91.98 o 
  -4  -1   1    24488.44    25479.84    291.37 o 
  -3  -1   1    11653.50    11652.69    165.19 o 
  -2  -1   1     4828.69     5605.94     72.10 o 
  -1  -1   1     8991.15     9419.35    115.77 o 
   0  -1   1     4800.96     4761.67     77.09 o 
   1  -1   1     8955.15     9157.09    140.16 o 
   2  -1   1     6929.89     6809.12     79.04 o 
   3  -1   1     2461.08     2355.78     42.84 o 
   4  -1   1      500.70      487.66     55.29 o 
   5  -1   1      216.67      216.22     32.59 o 
   6  -1   1     1233.50     1160.47     29.81 o 
   7  -1   1     4318.64     4291.25    107.73 o 
   8  -1   1     3598.93     3801.53    105.20 o 
   9  -1   1       39.72       36.63     93.67 o 
  -9   0   1      227.45      260.62     46.15 o 
  -8   0   1      595.35      572.46    214.93 o 
  -7   0   1     1184.84     1166.19     84.36 o 
  -6   0   1     1640.04     1586.16     45.90 o 
  -5   0   1     9900.46     9369.31    285.94 o 
  -4   0   1    25492.50    25631.28    286.26 o 
  -3   0   1      130.66      141.13     27.88 o 
  -2   0   1        3.69       18.52     14.52 o 
  -1   0   1       81.87        2.61      7.78 o 
   1   0   1     6219.03     6528.12     76.33 o 
   2   0   1    85942.80    88376.21    912.69 o 
   3   0   1      907.08      996.38     31.09 o 
   4   0   1    12530.54    12751.46    204.32 o 
   5   0   1     1635.40     1665.78     38.25 o 
   6   0   1     2827.43     2735.62     61.75 o 
   7   0   1      899.28      866.13     75.12 o 
   8   0   1      302.03      339.01     39.75 o 
   9   0   1      207.69      153.69     42.79 o 
  -9   1   1      701.71      697.51    168.12 o 
  -8   1   1      522.22      494.96     66.02 o 
  -7   1   1       80.76      116.63     24.64 o 
  -6   1   1     3975.41     4032.03     91.75 o 
  -5   1   1      375.42      395.84     21.79 o 
  -4   1   1     5032.61     4818.98     71.00 o 
  -3   1   1     1372.89     1457.64     29.03 o 
  -2   1   1     4569.78     4836.33     62.64 o 
  -1   1   1     3718.44     3903.23     80.50 o 
   0   1   1     2844.84     3028.30     69.02 o 
   1   1   1     6087.48     6332.30     98.51 o 
   2   1   1     3147.12     3598.21     53.45 o 
   3   1   1      972.92      896.04     34.93 o 
   4   1   1      192.50      248.47     22.12 o 
   5   1   1        4.73       -3.78     19.26 o 
   6   1   1      810.91      839.45     31.34 o 
   7   1   1      267.32      283.91     30.31 o 
   8   1   1      161.18       39.72    160.45 o 
   9   1   1      737.23      827.60     59.06 o 
  -9   2   1      602.42      619.92     54.54 o 
  -8   2   1      461.31      428.54     43.89 o 
  -7   2   1        6.16      -47.00     70.39 o 
  -6   2   1     1657.66     1569.81    127.05 o 
  -5   2   1     3049.02     2916.78    124.24 o 
  -4   2   1       80.70       97.44     23.68 o 
  -3   2   1     3180.18     3058.74     57.76 o 
  -2   2   1        5.23       -5.51      9.46 o 
  -1   2   1     1096.77     1014.85     16.88 o 
   0   2   1     2279.73     2341.12     30.80 o 
   1   2   1     3830.93     4221.78     49.18 o 
   2   2   1    93399.57    99540.11   1103.03 o 
   3   2   1    12083.72    12672.67    153.03 o 
   4   2   1      830.37      922.81     35.05 o 
   5   2   1      300.02      274.30     27.26 o 
   6   2   1     1393.95     1547.78    109.24 o 
   7   2   1       71.53       67.72     80.07 o 
   8   2   1     1277.04     1225.15     51.70 o 
  -9   3   1      362.94      426.91    135.65 o 
  -8   3   1      417.27      353.13    210.05 o 
  -7   3   1       91.54       68.20     50.98 o 
  -6   3   1     2745.33     2658.72    104.39 o 
  -5   3   1      346.69      358.85     38.75 o 
  -4   3   1       66.18       75.51     11.89 o 
  -3   3   1     5382.96     5363.32     67.93 o 
  -2   3   1       27.60        7.60      6.11 o 
  -1   3   1     6829.63     6636.02    100.86 o 
   0   3   1      198.48      188.01     11.36 o 
   1   3   1      284.26      310.89     23.34 o 
   2   3   1     1488.75     1438.42     37.81 o 
   3   3   1     1832.81     1902.67     41.04 o 
   4   3   1      518.95      729.49     28.67 o 
   5   3   1     4309.46     4256.89     78.20 o 
   6   3   1     2335.49     2270.22     58.04 o 
   7   3   1     1922.16     2013.06     79.50 o 
   8   3   1     1296.35     1232.81     51.38 o 
   9   3   1        5.73       59.87    104.29 o 
  -9   4   1      144.53      154.44     48.01 o 
  -8   4   1      791.50      785.61     58.95 o 
  -7   4   1     4841.17     4989.91    318.25 o 
  -6   4   1     2761.54     2748.61    156.89 o 
  -5   4   1       24.81       22.78     95.70 o 
  -4   4   1      279.99      315.10     25.04 o 
  -3   4   1        0.77       -5.58     15.66 o 
  -2   4   1       71.83      112.33      9.35 o 
  -1   4   1    10004.23     9947.26    114.44 o 
   0   4   1    14270.72    14363.79    156.31 o 
   1   4   1    14745.37    14978.10    164.30 o 
   2   4   1    13784.33    13865.46    171.77 o 
   3   4   1     4873.11     5018.14     66.58 o 
   4   4   1    20857.89    21658.70    240.06 o 
   5   4   1      386.93      382.35     27.41 o 
   6   4   1     2773.72     2902.28    111.07 o 
   7   4   1        1.00      -26.45     26.45 o 
   8   4   1     2129.66     2497.13    177.58 o 
   9   4   1      515.69      524.80     43.20 o 
  -8   5   1      426.23      468.21     49.31 o 
  -7   5   1      617.54      594.50     46.89 o 
  -6   5   1     4269.23     4316.79    113.44 o 
  -5   5   1      556.31      533.93     85.28 o 
  -4   5   1     3549.61     3459.89     53.37 o 
  -3   5   1     6487.84     6468.63     84.73 o 
  -2   5   1    15892.07    15424.84    176.58 o 
  -1   5   1     2429.99     2415.44     38.43 o 
   0   5   1    12148.74    12116.28    137.57 o 
   1   5   1     3234.29     3132.41     48.07 o 
   2   5   1     3122.20     3228.73     56.60 o 
   3   5   1       19.96        2.91     13.31 o 
   4   5   1      146.67      202.48     14.41 o 
   5   5   1       12.64       46.91     13.95 o 
   6   5   1     1253.77     1261.52     52.15 o 
   7   5   1     3492.02     3668.58     86.29 o 
   8   5   1      209.50      181.97     98.80 o 
   9   5   1       60.03      143.22     34.97 o 
  -8   6   1     1191.01     1224.50     78.57 o 
  -7   6   1     2579.55     2445.35    154.65 o 
  -6   6   1     2731.90     2839.05     84.53 o 
  -5   6   1     6935.15     6969.54    150.44 o 
  -4   6   1     2364.38     2405.28    133.82 o 
  -3   6   1      992.28      990.47     26.80 o 
  -2   6   1      310.20      337.73     24.74 o 
  -1   6   1     4374.00     4511.42     68.43 o 
   0   6   1     5420.83     5456.09     73.12 o 
   1   6   1    32331.63    33356.46    356.90 o 
   2   6   1     3714.54     3797.28    122.65 o 
   3   6   1     4137.72     4387.98     65.47 o 
   4   6   1     1776.55     1907.26    114.83 o 
   5   6   1     3698.07     3560.47     76.54 o 
   6   6   1     1552.80     1603.36     56.05 o 
   7   6   1      742.30      852.98     48.37 o 
   8   6   1       13.07      -39.07    107.90 o 
  -7   7   1     1186.70     1309.31    136.26 o 
  -6   7   1      192.51      197.49     35.84 o 
  -5   7   1     1786.24     1786.16     63.82 o 
  -4   7   1     2111.83     2066.01     84.98 o 
  -3   7   1     1158.29     1071.89    166.76 o 
  -2   7   1     1762.74     1650.97     63.82 o 
  -1   7   1     6339.41     6422.26     86.84 o 
   0   7   1     8827.59     8662.40    109.87 o 
   1   7   1     1088.78     1185.04     33.75 o 
   2   7   1       16.67        4.31     17.18 o 
   3   7   1     1169.47     1231.63     36.78 o 
   4   7   1      276.99      317.70     28.18 o 
   5   7   1     3163.75     3148.17     73.39 o 
   6   7   1       41.25       46.64     28.68 o 
   7   7   1      167.42      157.12     34.89 o 
   8   7   1     1523.17     1585.06     93.41 o 
   9   7   1      247.20      165.17     82.54 o 
  -7   8   1      123.77      581.82    251.17 o 
  -6   8   1     2189.09     2301.82    179.40 o 
  -5   8   1     1091.82     1067.57    131.89 o 
  -4   8   1       11.30        7.65     25.70 o 
  -3   8   1      602.39      599.59     53.53 o 
  -2   8   1      894.50      843.81     58.67 o 
  -1   8   1     6469.63     6290.90     88.92 o 
   0   8   1      391.41      403.24     22.53 o 
   1   8   1      205.09      230.84     21.26 o 
   2   8   1     3227.09     3167.42     59.74 o 
   3   8   1      827.11      914.34     39.15 o 
   4   8   1      423.93      525.91     34.33 o 
   5   8   1      119.03      132.68     30.36 o 
   6   8   1      745.88      804.33     47.08 o 
   7   8   1        6.85      -37.40     48.99 o 
   8   8   1      774.07      572.70     55.97 o 
   9   8   1        3.80      -12.60     75.62 o 
  -7   9   1      591.62      647.31    171.48 o 
  -6   9   1      611.67      662.00     51.77 o 
  -5   9   1     1032.39     1050.49    110.34 o 
  -4   9   1     1933.02     1915.96    155.87 o 
  -3   9   1      235.02      241.97     67.21 o 
  -2   9   1     6019.43     5554.94    110.86 o 
  -1   9   1       42.01       56.39     19.64 o 
   0   9   1      187.56      181.36     21.74 o 
   1   9   1     2724.64     2635.85     56.50 o 
   2   9   1       62.02       69.69     22.89 o 
   3   9   1       55.36       42.60     23.71 o 
   4   9   1     7720.13     7404.63    125.98 o 
   5   9   1     2964.49     2923.74     78.68 o 
   6   9   1      847.33      856.47     49.52 o 
   7   9   1      782.80      792.06    117.65 o 
   8   9   1       45.46       26.03     45.47 o 
   9   9   1       41.83      126.24     86.70 o 
  -6  10   1      398.29      535.22    309.00 o 
  -5  10   1      263.11      -55.40    205.63 o 
  -4  10   1       61.97       43.15     33.72 o 
  -3  10   1      196.54      169.54     78.67 o 
  -2  10   1     4377.12     4155.56     94.88 o 
  -1  10   1     5444.40     5261.72    110.03 o 
   0  10   1       24.90       29.35     23.24 o 
   1  10   1     3574.36     3580.31     71.02 o 
   2  10   1     3066.80     2924.14     70.55 o 
   3  10   1     3710.51     3491.29     79.90 o 
   4  10   1      234.08      272.97     35.45 o 
   5  10   1     2119.21     2099.06     68.78 o 
   6  10   1      315.75      285.16     46.96 o 
   7  10   1     2237.86     2274.87     90.41 o 
   8  10   1     1149.49     1187.58     75.15 o 
  -6  11   1       12.92       -0.92     44.53 o 
  -5  11   1      901.33     1008.34     83.86 o 
  -4  11   1     2050.38     2015.58    104.34 o 
  -3  11   1     6867.75     6432.63    150.89 o 
  -2  11   1     2414.17     2438.30     99.92 o 
  -1  11   1     3426.12     3492.90    111.27 o 
   0  11   1     6762.26     6737.72    114.98 o 
   1  11   1      351.36      386.28     42.99 o 
   2  11   1       37.44       51.96     29.59 o 
   3  11   1      350.22      434.26     39.68 o 
   4  11   1     2064.22     1969.76     77.27 o 
   5  11   1     1619.01     1635.00     76.40 o 
   6  11   1     5827.38     5656.93    140.54 o 
   7  11   1      144.88      110.20     47.65 o 
   8  11   1        1.01      -48.32     48.32 o 
  -5  12   1     1993.67     1883.62     84.18 o 
  -4  12   1      801.11      676.93    123.30 o 
  -3  12   1       56.20       60.39     41.14 o 
  -2  12   1      635.91      681.64    108.19 o 
  -1  12   1      617.83      609.74     83.53 o 
   0  12   1     6641.04     6565.10    175.03 o 
   1  12   1     1660.94     1599.38     60.75 o 
   2  12   1      172.48      170.76     46.48 o 
   3  12   1        0.05       -3.68     31.96 o 
   4  12   1      829.21      813.92     58.93 o 
   5  12   1     2486.18     2507.23    212.74 o 
   6  12   1       23.10       83.56     47.68 o 
   7  12   1      180.96      283.70     56.72 o 
   8  12   1      126.85      242.32     84.06 o 
  -5  13   1      499.06      572.77    287.56 o 
  -4  13   1      101.16      194.55    164.67 o 
  -3  13   1       51.27       51.65    135.65 o 
  -2  13   1     1581.14     1527.20    132.29 o 
  -1  13   1     5046.73     4933.77    139.05 o 
   0  13   1      288.58      364.41     59.47 o 
   1  13   1       39.22       41.47     51.72 o 
   2  13   1       49.08       38.06     34.71 o 
   3  13   1      302.54      271.78     56.59 o 
   4  13   1        7.21       -7.23     43.86 o 
   5  13   1      138.58      202.64     51.50 o 
   6  13   1      141.74       33.79     47.28 o 
   7  13   1      217.49      179.02     59.36 o 
  -4  14   1       26.74     -218.94    218.94 o 
  -3  14   1      945.75     1109.30     81.48 o 
  -2  14   1     1132.43     1198.61     87.92 o 
  -1  14   1      129.65      148.42     58.55 o 
   0  14   1        9.55      -23.67     54.52 o 
   1  14   1      779.10      859.35     80.41 o 
   2  14   1      233.04      336.89     70.08 o 
   3  14   1      346.36      304.26     48.90 o 
   4  14   1     1455.62     1413.48     82.92 o 
   5  14   1     1271.90     1253.83    134.63 o 
   6  14   1       45.21       40.29     54.36 o 
  -2  15   1      204.42      363.69     76.44 o 
  -1  15   1      554.13      579.84     75.62 o 
   0  15   1       54.36       68.02     60.86 o 
   1  15   1       39.91      135.17     67.23 o 
   2  15   1        6.85      -25.12     63.59 o 
   3  15   1     3707.71     3886.32    129.83 o 
   4  15   1     2011.90     2230.72    105.23 o 
   5  15   1       56.32        9.95     55.89 o 
   6  15   1      167.59      304.94     92.09 o 
  -1  16   1       99.10      143.83     79.28 o 
   0  16   1      247.04      244.45     77.73 o 
   1  16   1     1019.35     1248.55    105.35 o 
   2  16   1      966.42     1086.08    156.94 o 
   3  16   1      100.86      189.98    116.79 o 
   4  16   1      382.91      594.41    105.97 o 
   5  16   1      216.10      126.75     80.71 o 
   1  17   1      307.65      361.96    150.23 o 
  -3 -16   2        8.71      -81.64     81.64 o 
  -2 -16   2      874.15     1006.62    109.54 o 
  -1 -16   2      439.15      454.04     93.45 o 
   0 -16   2       66.03      -33.77     96.72 o 
   1 -16   2      608.50      725.14    193.74 o 
  -5 -15   2      129.86       62.73     94.38 o 
  -4 -15   2       23.97      115.13    106.37 o 
  -3 -15   2      238.90      460.17     90.30 o 
  -2 -15   2      486.69      402.71    118.42 o 
  -1 -15   2      270.98      295.77     81.04 o 
   0 -15   2     1004.20      991.01     97.25 o 
   1 -15   2     1237.39     1417.20    389.96 o 
   2 -15   2      706.60      665.27     97.17 o 
  -6 -14   2        6.61      -10.66     57.60 o 
  -5 -14   2      218.48      130.09     58.11 o 
  -4 -14   2        3.55       13.25     47.35 o 
  -3 -14   2     2813.72     2807.08    138.85 o 
  -2 -14   2     1155.28     1305.82    114.91 o 
  -1 -14   2     2520.79     2665.47    129.25 o 
   0 -14   2     4753.58     5008.21    164.85 o 
   1 -14   2      823.74      766.85     82.66 o 
   2 -14   2       97.74      203.44     64.79 o 
   3 -14   2        4.51       24.39     63.53 o 
  -7 -13   2      139.82      156.26     61.76 o 
  -6 -13   2     1350.33     1309.62     87.22 o 
  -5 -13   2     1075.74     1074.55     68.08 o 
  -4 -13   2      354.70      362.30     53.05 o 
  -3 -13   2       48.75       87.21     42.05 o 
  -2 -13   2      822.00      887.22     97.38 o 
  -1 -13   2      784.06      923.26     84.53 o 
   0 -13   2     1181.71     1323.56     89.96 o 
   1 -13   2      805.85      678.77     73.64 o 
   2 -13   2      136.87      172.57     56.89 o 
   3 -13   2      786.88      811.91     72.88 o 
   4 -13   2     2432.09     2230.91    101.19 o 
  -7 -12   2     2016.11     1963.15    194.55 o 
  -6 -12   2       19.00       16.44     48.25 o 
  -5 -12   2        3.79       -4.53     39.19 o 
  -4 -12   2      117.95       62.71     41.37 o 
  -3 -12   2      364.15      335.83     45.77 o 
  -2 -12   2     1840.99     1784.15    124.59 o 
  -1 -12   2    11752.20    11317.05    247.12 o 
   0 -12   2      307.54      288.36     59.12 o 
   1 -12   2     1912.67     1949.30     93.15 o 
   2 -12   2     1392.98     1456.70     75.02 o 
   3 -12   2     1705.92     1508.67    185.20 o 
   4 -12   2      304.48      377.97     56.07 o 
   5 -12   2       19.10      105.55     51.74 o 
  -8 -11   2      138.52      128.43     74.46 o 
  -7 -11   2      844.42      789.48     69.16 o 
  -6 -11   2      350.15      372.29     48.96 o 
  -5 -11   2      253.10      332.31     48.14 o 
  -4 -11   2      547.79      615.74     49.80 o 
  -3 -11   2     1317.65     1306.98     85.02 o 
  -2 -11   2     1512.79     1580.92     62.12 o 
  -1 -11   2     1279.44     1260.91     54.12 o 
   0 -11   2       22.77       11.21     46.40 o 
   1 -11   2        6.41      -34.13     37.48 o 
   2 -11   2        6.04       -1.29     35.69 o 
   3 -11   2      360.27      387.70     46.22 o 
   4 -11   2       38.44       23.42     55.30 o 
   5 -11   2       86.64      118.89     44.73 o 
   6 -11   2      645.33      832.99    303.31 o 
  -8 -10   2      634.16      663.04     67.79 o 
  -7 -10   2      145.07      187.66     45.55 o 
  -6 -10   2      262.23      298.31     44.41 o 
  -5 -10   2      290.44      428.77     95.36 o 
  -4 -10   2        4.46       14.00     30.02 o 
  -3 -10   2     5063.16     4998.12    104.51 o 
  -2 -10   2      606.51      582.39     41.59 o 
  -1 -10   2        2.75       -0.54     26.60 o 
   0 -10   2     6695.60     6261.49    137.90 o 
   1 -10   2      517.00      535.67     45.83 o 
   2 -10   2     1227.98     1228.69     59.85 o 
   3 -10   2      580.14      543.16     44.42 o 
   4 -10   2      771.79      738.89    171.27 o 
   5 -10   2      400.58      339.21     46.46 o 
   6 -10   2      149.35      221.43    108.05 o 
  -8  -9   2      592.80      516.08     72.07 o 
  -7  -9   2      327.35      370.43     68.44 o 
  -6  -9   2      406.84      398.48     43.88 o 
  -5  -9   2      158.22      191.89     45.57 o 
  -4  -9   2     2718.99     2768.41     75.43 o 
  -3  -9   2      343.24      343.87     35.27 o 
  -2  -9   2     1581.39     1552.32     61.64 o 
  -1  -9   2     1267.97     1248.98     48.35 o 
   0  -9   2     4129.22     4063.98     74.40 o 
   1  -9   2     5410.93     5170.48    234.57 o 
   2  -9   2     1156.27     1145.16     72.11 o 
   3  -9   2      898.12      890.22     51.12 o 
   4  -9   2      360.03      358.50    129.65 o 
   5  -9   2      839.59      890.68     53.49 o 
   6  -9   2       31.61       39.56    127.82 o 
   7  -9   2       15.10        8.94     45.33 o 
  -9  -8   2       13.69       -9.45     36.69 o 
  -8  -8   2      510.72      381.63     71.86 o 
  -7  -8   2      265.55      275.83     47.26 o 
  -6  -8   2      726.80      631.97     45.69 o 
  -5  -8   2        3.05      -23.21     30.58 o 
  -4  -8   2     4018.04     3975.37    102.54 o 
  -3  -8   2    10438.50    10578.87    159.53 o 
  -2  -8   2      615.38      575.55     43.62 o 
  -1  -8   2    11756.61    11729.10    150.62 o 
   0  -8   2     4172.25     4096.56     74.48 o 
   1  -8   2     2797.81     2732.23     53.71 o 
   2  -8   2      206.72      127.67     26.57 o 
   3  -8   2    10262.37    10285.32    178.64 o 
   4  -8   2       37.05       21.43     41.80 o 
   5  -8   2    11518.75    11411.81    231.97 o 
   6  -8   2     2649.38     2661.42    194.70 o 
   7  -8   2      274.01      368.74    250.15 o 
  -9  -7   2      582.62      685.60     52.65 o 
  -8  -7   2       10.88      -14.29     54.42 o 
  -7  -7   2     2944.09     2856.12     81.92 o 
  -6  -7   2     4264.56     3980.64    111.22 o 
  -5  -7   2     3806.19     3687.89     89.10 o 
  -4  -7   2     1379.53     1417.24     64.95 o 
  -3  -7   2     4567.62     4467.34    138.88 o 
  -2  -7   2    11014.91    11245.92    160.06 o 
  -1  -7   2     1483.19     1312.44     52.37 o 
   0  -7   2     5137.21     5180.23     78.38 o 
   1  -7   2      364.48      396.95     31.25 o 
   2  -7   2     1627.51     1665.13     49.14 o 
   3  -7   2    11658.02    11091.95    184.25 o 
   4  -7   2     2834.54     2738.33    121.44 o 
   5  -7   2     1003.56     1037.31    141.19 o 
   6  -7   2       18.53       -5.61     46.20 o 
   7  -7   2      139.05      151.28     41.60 o 
  -9  -6   2      208.67      255.01    160.45 o 
  -8  -6   2     3403.94     3141.56    199.94 o 
  -7  -6   2        1.00      -11.10     29.96 o 
  -6  -6   2      138.54      134.27     29.79 o 
  -5  -6   2        2.73       -4.81     22.51 o 
  -4  -6   2      441.82      389.79     29.18 o 
  -3  -6   2     2612.65     2647.11     59.20 o 
  -2  -6   2    15422.54    14914.97    197.74 o 
  -1  -6   2     7486.22     7709.00    101.97 o 
   0  -6   2       97.06       21.05     27.85 o 
   1  -6   2      875.91      957.78     50.64 o 
   2  -6   2     2222.58     2269.97     40.40 o 
   3  -6   2     3492.94     3202.04     87.66 o 
   4  -6   2       27.32       11.01     50.74 o 
   5  -6   2     2537.76     2521.17    207.00 o 
   6  -6   2     1700.36     1682.97    102.61 o 
   7  -6   2     2885.04     2921.61    195.92 o 
   8  -6   2       67.51      105.50     43.18 o 
  -9  -5   2        1.59      -12.86     31.45 o 
  -8  -5   2     1541.39     1499.29     58.88 o 
  -7  -5   2      124.19      130.23     32.42 o 
  -6  -5   2       18.62      -14.36     25.61 o 
  -5  -5   2      333.27      366.38     32.45 o 
  -4  -5   2     5065.47     5029.31    105.95 o 
  -3  -5   2     9358.59     9131.88    132.56 o 
  -2  -5   2       33.23       59.50     15.82 o 
  -1  -5   2       23.60       22.98     13.67 o 
   0  -5   2     4326.92     4524.75     64.85 o 
   1  -5   2      477.41      710.59     25.18 o 
   2  -5   2     2546.49     2743.10     83.27 o 
   3  -5   2     1473.78     1508.22     43.43 o 
   4  -5   2       91.73      104.08     21.90 o 
   5  -5   2     2928.21     2969.08    103.90 o 
   6  -5   2      168.25      203.15     64.95 o 
   7  -5   2      486.06      520.84    224.03 o 
   8  -5   2      903.21      930.23    132.65 o 
  -9  -4   2      551.73      523.17     43.51 o 
  -8  -4   2     1179.31     1149.32     52.70 o 
  -7  -4   2       53.05       92.29     25.44 o 
  -6  -4   2       11.90        8.64     27.22 o 
  -5  -4   2      494.87      503.44     34.86 o 
  -4  -4   2    10776.89    10741.74    164.23 o 
  -3  -4   2     3898.93     4082.71     57.60 o 
  -2  -4   2      262.02      304.70     39.69 o 
  -1  -4   2     5121.60     5029.58     67.92 o 
   0  -4   2     2289.27     2367.69     39.50 o 
   1  -4   2     1753.61     1843.92     69.26 o 
   2  -4   2     2440.35     2549.16     38.80 o 
   3  -4   2    10358.69    10439.02    125.44 o 
   4  -4   2      171.23      217.70     21.25 o 
   5  -4   2     1411.89     1428.54     45.85 o 
   6  -4   2       15.34        1.14     61.14 o 
   7  -4   2     1030.36     1062.16    182.45 o 
   8  -4   2     3060.44     2925.82    352.91 o 
   9  -4   2        5.10       80.61     47.06 o 
  -9  -3   2      336.14      404.44     40.09 o 
  -8  -3   2     1380.61     1241.15     53.02 o 
  -7  -3   2     2546.91     2435.17     67.56 o 
  -6  -3   2       81.04      137.10     29.76 o 
  -5  -3   2     2289.58     2196.65     62.24 o 
  -4  -3   2     2199.65     2498.08     50.20 o 
  -3  -3   2      140.69       89.96     19.84 o 
  -2  -3   2      154.06      144.49     14.27 o 
  -1  -3   2      914.63      971.83     27.22 o 
   0  -3   2      698.85      757.20     24.57 o 
   1  -3   2    23085.49    23292.53    347.31 o 
   2  -3   2    19630.71    19389.47    237.00 o 
   3  -3   2     1234.22     1204.23     22.17 o 
   4  -3   2     5816.89     5747.82     74.88 o 
   5  -3   2      131.37      161.09     43.19 o 
   6  -3   2      303.21      385.14     33.29 o 
   7  -3   2      577.00      620.58     57.63 o 
   8  -3   2      339.57      402.31     47.21 o 
   9  -3   2      581.43      702.12    156.48 o 
  -9  -2   2       13.20       -1.61     30.40 o 
  -8  -2   2     2223.60     2141.16     67.49 o 
  -7  -2   2       21.25       35.71     23.19 o 
  -6  -2   2      215.63      222.42     44.76 o 
  -5  -2   2     4516.03     4282.71     94.12 o 
  -4  -2   2    11852.74    11717.26    147.66 o 
  -3  -2   2      685.82      791.82     25.21 o 
  -2  -2   2    35621.54    37034.87    434.51 o 
  -1  -2   2    10663.65    10988.95    164.95 o 
   0  -2   2    13236.81    13588.79    148.63 o 
   1  -2   2       33.02       48.97     17.95 o 
   2  -2   2    11443.72    11254.34    127.33 o 
   3  -2   2        5.52        5.99     16.39 o 
   4  -2   2    12443.97    12458.80    170.29 o 
   5  -2   2     7603.92     7432.34     95.59 o 
   6  -2   2      711.69      660.54     38.22 o 
   7  -2   2       26.94      250.66    175.75 o 
   8  -2   2     1399.30     1386.28     64.39 o 
   9  -2   2     1871.44     1921.94     80.57 o 
  -9  -1   2        4.71       46.66    118.62 o 
  -8  -1   2     1509.55     1571.37     58.04 o 
  -7  -1   2     1500.07     1502.22     49.98 o 
  -6  -1   2    12662.55    12115.40    206.46 o 
  -5  -1   2     8934.79     8748.27    141.26 o 
  -4  -1   2    23881.19    25018.31    276.22 o 
  -3  -1   2    10536.01    10710.06    131.19 o 
  -2  -1   2    60318.82    63568.48    796.34 o 
  -1  -1   2     4069.36     4179.62     52.10 o 
   0  -1   2     1186.46     1256.59     27.14 o 
   1  -1   2    14365.36    14518.56    384.10 o 
   2  -1   2    10115.79    10257.73    146.50 o 
   3  -1   2    27472.30    26744.46    287.01 o 
   4  -1   2     4997.77     4908.94     77.09 o 
   5  -1   2        8.26       10.86     10.42 o 
   6  -1   2        3.24       -1.42     20.76 o 
   7  -1   2      110.35      161.06     30.95 o 
   8  -1   2        5.61       26.58     34.06 o 
   9  -1   2     2074.93     1981.43    283.85 o 
  -8   0   2       22.41      -36.01     85.21 o 
  -7   0   2        8.66       22.67     38.29 o 
  -6   0   2      439.05      479.05     79.39 o 
  -5   0   2      307.08      313.21     24.78 o 
  -4   0   2     1357.15     1652.16     35.16 o 
  -3   0   2     8350.67     7779.63    110.74 o 
  -2   0   2    55048.54    58358.95    731.94 o 
  -1   0   2       27.87       31.65      3.68 o 
   0   0   2     4634.01     4657.65     54.19 o 
   1   0   2     2087.96     2173.95     28.89 o 
   2   0   2    36815.15    38246.06    539.64 o 
   3   0   2       16.13        7.72     13.21 o 
   4   0   2     8873.80     9067.34    124.70 o 
   5   0   2     2484.35     2386.01     95.35 o 
   6   0   2     4294.25     4376.42    165.18 o 
   7   0   2      207.99      228.44     37.20 o 
   8   0   2      854.98      922.02    168.63 o 
   9   0   2      307.07      323.44     48.28 o 
  -9   1   2     1595.83     1701.14     78.67 o 
  -8   1   2      948.96     1060.88    227.69 o 
  -7   1   2      480.31      576.85     97.00 o 
  -6   1   2      124.14      104.30     29.06 o 
  -5   1   2      621.52      603.60     29.79 o 
  -4   1   2     9117.77     8846.94    114.35 o 
  -3   1   2     3889.58     3894.65     56.76 o 
  -2   1   2       62.53       54.48     15.07 o 
  -1   1   2     4810.27     4969.36     89.05 o 
   0   1   2       62.12       57.50     12.54 o 
   1   1   2      996.76     1096.73     20.32 o 
   2   1   2     8040.52     8369.30    102.20 o 
   3   1   2     2260.54     2341.88     63.58 o 
   4   1   2     3705.39     3573.85    128.10 o 
   5   1   2      838.31      804.90     37.63 o 
   6   1   2       34.23       79.19     36.87 o 
   7   1   2     1735.86     1723.14     50.68 o 
   8   1   2     2769.92     2437.46    287.76 o 
   9   1   2       56.53       29.48     39.13 o 
  -9   2   2      197.01      242.45     46.12 o 
  -8   2   2      213.68      280.38    137.27 o 
  -7   2   2      500.87      567.30     70.69 o 
  -6   2   2      827.60      859.98     37.78 o 
  -5   2   2     1941.06     1972.07     74.90 o 
  -4   2   2      144.11      123.18     17.85 o 
  -3   2   2      418.91      420.58     29.66 o 
  -2   2   2     9734.52     9588.07    113.91 o 
  -1   2   2     1720.46     1642.46     89.40 o 
   0   2   2      849.86      807.98     12.76 o 
   1   2   2       24.72       27.73      5.89 o 
   2   2   2    47869.05    51497.51    530.63 o 
   3   2   2     2536.04     2546.82     48.82 o 
   4   2   2      997.83     1047.67     36.51 o 
   5   2   2        7.27        9.43     19.91 o 
   6   2   2     2587.95     2506.44     70.60 o 
   7   2   2     2162.60     2422.80     94.32 o 
   8   2   2      336.57      313.62     54.74 o 
  -9   3   2       13.77       32.49     43.15 o 
  -8   3   2      845.35      910.08    188.91 o 
  -7   3   2     1781.79     1766.69    122.18 o 
  -6   3   2      657.55      776.25     67.09 o 
  -5   3   2     1257.50     1269.09     30.84 o 
  -4   3   2     1225.54     1126.96     24.56 o 
  -3   3   2      923.13      976.00     20.90 o 
  -2   3   2      528.93      567.63     33.80 o 
  -1   3   2       22.35       24.22      5.42 o 
   0   3   2     8288.95     8505.41     94.25 o 
   1   3   2    27484.24    28575.93    297.32 o 
   2   3   2     1898.23     2157.35     44.62 o 
   3   3   2     5286.15     5463.50     72.52 o 
   4   3   2        2.22        0.56     16.94 o 
   5   3   2       84.16      108.25     23.94 o 
   6   3   2       69.96       41.91     32.16 o 
   7   3   2     1291.74     1307.87     72.64 o 
   8   3   2        0.89      -15.54     24.52 o 
  -9   4   2      312.42      306.67    274.44 o 
  -8   4   2      308.77      331.89    164.51 o 
  -7   4   2        8.83       49.27     63.63 o 
  -6   4   2     1649.20     1445.14    225.15 o 
  -5   4   2    10602.36    10278.71    162.03 o 
  -4   4   2     1813.86     1787.57     32.92 o 
  -3   4   2     3022.37     2945.48     44.00 o 
  -2   4   2      410.44      352.94     14.47 o 
  -1   4   2     9521.27     9684.85    114.99 o 
   0   4   2     3179.08     3066.18    105.07 o 
   1   4   2     6590.30     6682.31    113.25 o 
   2   4   2     1372.10     1472.18     27.27 o 
   3   4   2    11086.86    11247.79    129.83 o 
   4   4   2    38374.41    40209.29    427.15 o 
   5   4   2     6454.97     6337.18     87.93 o 
   6   4   2      290.12      266.87     42.63 o 
   7   4   2      791.54      843.52     44.17 o 
   8   4   2     1928.42     2180.09    102.57 o 
   9   4   2      116.26       95.34     32.83 o 
  -8   5   2      249.80      259.90     92.50 o 
  -7   5   2     1873.38     1969.08     75.62 o 
  -6   5   2      940.63      980.98     90.21 o 
  -5   5   2      217.86      192.52    153.03 o 
  -4   5   2     2413.80     2349.28     51.81 o 
  -3   5   2       19.76       29.38     10.35 o 
  -2   5   2     2174.34     2145.49     36.51 o 
  -1   5   2     9535.00     9870.99    116.03 o 
   0   5   2     6038.73     5973.38     74.26 o 
   1   5   2     1042.37     1007.22     25.27 o 
   2   5   2    19515.33    19371.76    212.23 o 
   3   5   2     7737.63     7970.55     98.02 o 
   4   5   2      179.80      206.53     14.91 o 
   5   5   2        1.42        5.86     13.97 o 
   6   5   2     1685.96     1703.22     55.80 o 
   7   5   2      230.47      314.16     70.74 o 
   8   5   2     2183.81     2149.88     80.22 o 
  -8   6   2      138.77      181.09     97.38 o 
  -7   6   2        2.85       41.86     34.89 o 
  -6   6   2       45.01      102.49     31.49 o 
  -5   6   2      210.49      208.18     45.64 o 
  -4   6   2     7659.94     7653.20    156.98 o 
  -3   6   2     9930.13     9861.96    123.15 o 
  -2   6   2     3767.69     3790.42     79.05 o 
  -1   6   2      894.93      880.71     33.10 o 
   0   6   2     1329.62     1309.00     49.49 o 
   1   6   2    14627.51    15234.83    196.79 o 
   2   6   2     1113.33     1258.81     32.77 o 
   3   6   2     2495.05     2611.22     46.11 o 
   4   6   2     2131.67     2061.71     40.48 o 
   5   6   2     2708.82     2818.24     84.90 o 
   6   6   2     3980.20     4175.40     88.13 o 
   7   6   2     2951.61     2946.56     93.62 o 
   8   6   2      993.40     1015.03     62.79 o 
   9   6   2      254.43      246.80     84.16 o 
  -8   7   2      549.10      993.99    305.34 o 
  -7   7   2       77.22       19.81    162.84 o 
  -6   7   2      486.83      586.35     71.41 o 
  -5   7   2     3233.11     3132.53    202.28 o 
  -4   7   2      201.46      227.45     32.93 o 
  -3   7   2       39.08       47.42     18.30 o 
  -2   7   2     2064.39     2030.73     64.64 o 
  -1   7   2     2627.44     2572.73     44.78 o 
   0   7   2      114.53      163.01     15.20 o 
   1   7   2      882.21      867.20     29.67 o 
   2   7   2      378.37      362.34     21.42 o 
   3   7   2       17.87       22.51     16.64 o 
   4   7   2       35.47       46.85     21.62 o 
   5   7   2      185.78      199.53     28.02 o 
   6   7   2     3631.29     3479.71     81.17 o 
   7   7   2     2136.18     2170.65     91.38 o 
   8   7   2      889.07      766.55     58.67 o 
   9   7   2       68.88        2.85     73.39 o 
  -7   8   2      318.03      332.68    118.98 o 
  -6   8   2      447.08      417.43     55.55 o 
  -5   8   2      108.08      328.52    191.30 o 
  -4   8   2      479.82      462.02     33.59 o 
  -3   8   2     5077.25     4814.31    137.46 o 
  -2   8   2     1424.75     1419.61     50.01 o 
  -1   8   2     1324.81     1306.85     33.63 o 
   0   8   2     1757.50     1784.22     43.24 o 
   1   8   2    12692.23    12620.80    154.15 o 
   2   8   2      786.72      823.90     31.57 o 
   3   8   2       88.21      111.36     22.68 o 
   4   8   2     1352.19     1513.62     56.97 o 
   5   8   2     3927.75     3793.08    101.18 o 
   6   8   2     4832.02     4745.68    115.73 o 
   7   8   2      341.14      313.37     45.40 o 
   8   8   2      313.50      330.85    144.49 o 
   9   8   2      303.43      160.40     84.87 o 
  -7   9   2        2.40      -12.49     97.73 o 
  -6   9   2      201.16      193.42     41.38 o 
  -5   9   2      353.90      449.02     54.99 o 
  -4   9   2      144.01      170.10     64.39 o 
  -3   9   2       23.72       56.32     25.95 o 
  -2   9   2     1871.21     1764.79     88.93 o 
  -1   9   2     4994.19     4941.75     77.59 o 
   0   9   2    16810.17    16288.56    194.31 o 
   1   9   2      726.45      780.31     32.40 o 
   2   9   2       43.12       10.36     20.62 o 
   3   9   2      332.03      346.30     31.70 o 
   4   9   2      289.27      286.35     31.87 o 
   5   9   2      167.91      138.37     40.11 o 
   6   9   2     3018.14     3136.69    106.42 o 
   7   9   2       40.13       12.57     39.91 o 
   8   9   2     2608.26     2489.18    108.00 o 
   9   9   2      564.81      609.16    108.15 o 
  -6  10   2     3329.98     3554.75    112.42 o 
  -5  10   2      930.78      979.19    105.71 o 
  -4  10   2      129.27      128.44     56.06 o 
  -3  10   2      116.37      122.90    101.75 o 
  -2  10   2     3246.32     3243.94     80.36 o 
  -1  10   2     1370.58     1317.88     40.71 o 
   0  10   2     2224.18     2234.73     53.01 o 
   1  10   2     1465.13     1530.32     47.11 o 
   2  10   2     1787.35     1795.38     54.74 o 
   3  10   2     5713.32     5701.03    151.39 o 
   4  10   2     2374.21     2359.45     87.63 o 
   5  10   2     2963.48     2988.18     79.69 o 
   6  10   2        1.11       -0.78     36.18 o 
   7  10   2     4637.03     4743.45    128.12 o 
   8  10   2      309.72      282.99     54.23 o 
   9  10   2     1062.83     1135.69    105.61 o 
  -6  11   2        3.07       23.68     94.53 o 
  -5  11   2      425.84      389.49     48.39 o 
  -4  11   2       29.31      103.13    111.15 o 
  -3  11   2     1187.32     1135.52     86.65 o 
  -2  11   2      428.11      444.51     52.44 o 
  -1  11   2     2707.82     2693.75     87.01 o 
   0  11   2      299.91      312.94     41.51 o 
   1  11   2    10682.70    10726.21    160.92 o 
   2  11   2     5326.27     5300.56    102.13 o 
   3  11   2      156.26      156.00     33.06 o 
   4  11   2     1607.54     1483.17     59.77 o 
   5  11   2       34.08       40.57     38.40 o 
   6  11   2     1135.05     1171.73     68.97 o 
   7  11   2     1010.05     1017.51     69.81 o 
   8  11   2     1087.71     1230.84    260.16 o 
  -5  12   2     1191.64     1171.25     71.87 o 
  -4  12   2     2962.54     2942.09     98.21 o 
  -3  12   2     1155.46     1102.31     60.06 o 
  -2  12   2     1575.27     1480.32     99.31 o 
  -1  12   2      262.40      207.93     39.35 o 
   0  12   2      689.02      789.00     58.86 o 
   1  12   2        2.59      -13.41     28.07 o 
   2  12   2     1227.75     1310.03     56.44 o 
   3  12   2       88.18       29.39     31.24 o 
   4  12   2     1217.46     1127.55     64.75 o 
   5  12   2       59.29       40.49     41.80 o 
   6  12   2       93.00       51.40    117.50 o 
   7  12   2     1952.98     1681.81     88.91 o 
   8  12   2        3.15       52.14     74.00 o 
  -5  13   2       24.81     -243.44    243.44 o 
  -4  13   2       77.01       63.45     80.61 o 
  -3  13   2      902.07      949.08     66.58 o 
  -2  13   2      736.53      839.70     64.13 o 
  -1  13   2       18.78       15.75     44.17 o 
   0  13   2      222.82      304.95     52.99 o 
   1  13   2      978.96     1031.84     52.62 o 
   2  13   2      662.53      595.97     47.40 o 
   3  13   2      505.46      451.71     46.71 o 
   4  13   2       15.20      -10.49     41.41 o 
   5  13   2      121.59      146.65     54.53 o 
   6  13   2      776.68      920.72     85.18 o 
   7  13   2      166.52      164.47     60.28 o 
  -4  14   2      277.41      372.26     61.71 o 
  -3  14   2      458.05      470.32    119.79 o 
  -2  14   2       73.29       75.22     55.60 o 
  -1  14   2      246.36      348.45     58.41 o 
   0  14   2     3392.00     3420.25    123.46 o 
   1  14   2     1367.65     1475.48     88.34 o 
   2  14   2      563.41      637.61     70.03 o 
   3  14   2      140.90      156.95     49.93 o 
   4  14   2      377.08      338.75     56.71 o 
   5  14   2      855.06      882.74     72.14 o 
   6  14   2       85.98      180.85     58.36 o 
  -3  15   2     1340.60     1495.41    101.54 o 
  -2  15   2      597.46      611.70     77.96 o 
  -1  15   2     4735.38     5009.30    184.28 o 
   0  15   2     1412.22     1638.53     98.42 o 
   1  15   2        0.24       31.30     60.43 o 
   2  15   2       24.95      -50.52     89.45 o 
   3  15   2      214.25      210.92     85.13 o 
   4  15   2      292.98      346.92     80.00 o 
   5  15   2     2117.83     2265.42    140.37 o 
   6  15   2      713.90      875.58    113.23 o 
  -2  16   2      581.17      672.49     93.92 o 
  -1  16   2      169.13      191.91     82.84 o 
   0  16   2      513.20      475.50    139.56 o 
   1  16   2       44.52       23.93     73.69 o 
   2  16   2      910.82     1233.06    154.91 o 
   3  16   2     1372.29     1314.89    148.00 o 
   4  16   2     1725.42     1672.35     98.39 o 
   5  16   2       17.43       12.50     73.49 o 
   1  17   2      539.18      485.46    152.27 o 
   2  17   2      459.98      297.21    137.63 o 
  -3 -16   3      786.89      786.03    155.01 o 
  -2 -16   3        3.65       77.33     85.79 o 
  -1 -16   3       25.60       64.78     84.66 o 
   0 -16   3     1555.22     1633.81    124.09 o 
  -5 -15   3       17.91      -65.76     65.76 o 
  -4 -15   3      134.55      147.02     83.29 o 
  -3 -15   3      262.79      301.20     89.43 o 
  -2 -15   3     1874.22     2288.05    315.20 o 
  -1 -15   3      606.84      639.75     94.21 o 
   0 -15   3      596.34      660.06     92.68 o 
   1 -15   3      425.85      468.28    118.52 o 
  -6 -14   3       10.09      155.77     81.37 o 
  -5 -14   3      568.45      527.90     65.10 o 
  -4 -14   3     2929.59     2943.92    182.40 o 
  -3 -14   3      129.40      194.84    111.76 o 
  -2 -14   3      209.93      199.65     78.00 o 
  -1 -14   3      451.65      551.75     85.87 o 
   0 -14   3        3.60      -64.53     88.48 o 
   1 -14   3     3350.99     3427.24    139.29 o 
   2 -14   3     4088.72     4155.26    402.36 o 
   3 -14   3      526.32      536.08     84.26 o 
  -7 -13   3      264.17      253.30     96.77 o 
  -6 -13   3      828.83      896.34     79.68 o 
  -5 -13   3      698.67      679.07     64.01 o 
  -4 -13   3     1582.92     1570.49    107.92 o 
  -3 -13   3       15.43       -6.06     58.16 o 
  -2 -13   3     1048.12     1112.41     93.38 o 
  -1 -13   3      252.35      373.85    122.58 o 
   0 -13   3     5441.32     5755.94    171.74 o 
   1 -13   3     1514.68     1453.15     93.63 o 
   2 -13   3      173.62      100.64     59.87 o 
   3 -13   3      102.93       66.88     59.56 o 
   4 -13   3       35.06       86.23     57.39 o 
  -7 -12   3       16.70      -23.93     52.75 o 
  -6 -12   3     2171.19     2224.89     89.42 o 
  -5 -12   3     2197.35     2109.34     84.56 o 
  -4 -12   3       78.04       53.16     42.32 o 
  -3 -12   3        9.74      -32.54     37.48 o 
  -2 -12   3     1239.52     1254.81     62.24 o 
  -1 -12   3      192.75      155.53     59.62 o 
   0 -12   3      313.51      247.46     59.55 o 
   1 -12   3       80.95       84.34     52.14 o 
   2 -12   3      612.66      652.50     98.34 o 
   3 -12   3     1213.75     1413.85    135.69 o 
   4 -12   3      730.58      744.83    157.65 o 
   5 -12   3     1075.52     1003.89    167.87 o 
  -8 -11   3       13.08      143.63     83.25 o 
  -7 -11   3     1825.32     1818.54    127.97 o 
  -6 -11   3       30.74       28.91     74.09 o 
  -5 -11   3      362.13      332.90     47.59 o 
  -4 -11   3      521.99      570.45     50.49 o 
  -3 -11   3     1197.79     1337.56     62.04 o 
  -2 -11   3      322.49      319.67     48.23 o 
  -1 -11   3       54.62       39.45     52.16 o 
   0 -11   3     2698.52     2790.79    107.44 o 
   1 -11   3        2.37      -42.30     42.30 o 
   2 -11   3      311.71      354.87     98.02 o 
   3 -11   3       52.21       55.67     66.19 o 
   4 -11   3     1287.49     1148.87     79.89 o 
   5 -11   3     1842.00     1882.95     86.22 o 
  -8 -10   3       96.69      136.46     71.25 o 
  -7 -10   3      128.28      164.20     47.47 o 
  -6 -10   3       19.65       69.89     50.01 o 
  -5 -10   3      625.06      661.22     50.41 o 
  -4 -10   3     1329.86     1336.43     60.99 o 
  -3 -10   3       44.29       50.36     33.17 o 
  -2 -10   3      583.03      622.78     43.19 o 
  -1 -10   3     5647.48     5272.76    152.97 o 
   0 -10   3      731.87      729.26     70.14 o 
   1 -10   3      774.72      777.76     59.17 o 
   2 -10   3       81.25       92.34     36.24 o 
   3 -10   3     3200.88     3103.62     89.12 o 
   4 -10   3     2114.18     1885.58    282.98 o 
   5 -10   3      116.78      119.63     42.39 o 
   6 -10   3       58.52       64.65     77.25 o 
  -8  -9   3      358.75      311.85     92.19 o 
  -7  -9   3     2191.31     2082.57     79.86 o 
  -6  -9   3      451.69      534.56     80.95 o 
  -5  -9   3      168.86      223.28     37.82 o 
  -4  -9   3       97.30       91.39     33.13 o 
  -3  -9   3     4084.25     3929.36     89.42 o 
  -2  -9   3     6358.17     6089.98    111.39 o 
  -1  -9   3      438.19      449.71     34.75 o 
   0  -9   3     4534.20     4394.62     94.63 o 
   1  -9   3     2006.51     1888.98     92.38 o 
   2  -9   3     4054.73     4023.56    151.66 o 
   3  -9   3       26.70        6.06     40.26 o 
   4  -9   3      180.38      156.76     47.94 o 
   5  -9   3       12.96       37.61     36.64 o 
   6  -9   3     2628.88     2665.45    211.68 o 
  -8  -8   3     2566.42     2298.72    183.37 o 
  -7  -8   3      150.74      135.35     85.74 o 
  -6  -8   3     1295.45     1200.57     58.03 o 
  -5  -8   3      365.05      385.39     38.86 o 
  -4  -8   3      101.31      129.58     29.64 o 
  -3  -8   3      140.20      167.44     29.91 o 
  -2  -8   3     1581.45     1380.03     57.86 o 
  -1  -8   3     1270.18     1144.75     40.99 o 
   0  -8   3     5131.12     4864.31     80.48 o 
   1  -8   3    13491.75    12889.64    208.88 o 
   2  -8   3    10668.83    10568.83    181.82 o 
   3  -8   3     1710.61     1657.74    106.37 o 
   4  -8   3     3228.79     3221.92     83.61 o 
   5  -8   3     5896.61     5704.11    137.48 o 
   6  -8   3        8.06       35.65     77.15 o 
   7  -8   3     1068.40     1156.48     67.56 o 
  -9  -7   3      574.00      606.01     51.33 o 
  -8  -7   3       32.57      -30.60     93.51 o 
  -7  -7   3     1611.05     1633.51     64.80 o 
  -6  -7   3       39.95       56.48     30.61 o 
  -5  -7   3     3772.24     3701.22     85.67 o 
  -4  -7   3     2747.95     2902.09    135.24 o 
  -3  -7   3     2748.60     2734.01     66.39 o 
  -2  -7   3      773.43      931.90     39.41 o 
  -1  -7   3    14887.09    14184.93    173.80 o 
   0  -7   3     8035.86     7667.51    128.82 o 
   1  -7   3       55.67       27.99     15.32 o 
   2  -7   3      114.85      162.32     37.68 o 
   3  -7   3     2351.08     2229.79     61.24 o 
   4  -7   3        4.96        8.89     23.85 o 
   5  -7   3      400.79      363.40     34.06 o 
   6  -7   3     1151.44     1137.10    132.34 o 
   7  -7   3        2.75      -63.85    196.68 o 
  -9  -6   3      637.49      624.34    242.17 o 
  -8  -6   3       70.11       87.19     85.13 o 
  -7  -6   3     2765.09     2732.13     97.39 o 
  -6  -6   3     2598.34     2605.48    130.93 o 
  -5  -6   3      483.54      463.68     34.78 o 
  -4  -6   3     1374.45     1414.72     48.43 o 
  -3  -6   3      144.30      176.68     24.22 o 
  -2  -6   3     1189.68     1052.06     54.34 o 
  -1  -6   3     2672.58     3057.92     95.42 o 
   0  -6   3     2290.28     2214.59     45.41 o 
   1  -6   3     1532.11     1627.84     43.50 o 
   2  -6   3     3630.55     3241.23     93.86 o 
   3  -6   3      707.37      691.09     35.27 o 
   4  -6   3     4423.42     4370.70    111.97 o 
   5  -6   3      635.00      644.12     36.90 o 
   6  -6   3      172.28      258.77     36.53 o 
   7  -6   3       17.73       49.00     45.59 o 
   8  -6   3      444.39      545.78    151.81 o 
  -9  -5   3        5.65      -22.86     55.19 o 
  -8  -5   3      173.64      139.64     48.89 o 
  -7  -5   3      702.72      687.94    109.98 o 
  -6  -5   3       73.48       70.98     28.40 o 
  -5  -5   3     2016.17     1985.85     79.09 o 
  -4  -5   3     5117.46     4900.03     89.65 o 
  -3  -5   3      542.53      663.05     31.02 o 
  -2  -5   3      731.51      776.14     38.27 o 
  -1  -5   3    13652.03    14465.72    168.47 o 
   0  -5   3     6497.82     7158.63     94.41 o 
   1  -5   3     2817.79     2997.35     48.20 o 
   2  -5   3     1662.23     1741.45     99.63 o 
   3  -5   3     2278.83     2250.08     55.63 o 
   4  -5   3     9603.35     9692.44    177.81 o 
   5  -5   3     2123.29     2158.30     60.45 o 
   6  -5   3      255.06       72.88    145.96 o 
   7  -5   3      237.41      224.97     39.80 o 
   8  -5   3       18.62       19.87     96.72 o 
  -9  -4   3       36.73       -3.30     47.27 o 
  -8  -4   3        7.32       13.97     29.11 o 
  -7  -4   3      210.12      200.96     29.22 o 
  -6  -4   3     1622.09     1699.08     80.30 o 
  -5  -4   3      310.46      305.74     40.77 o 
  -4  -4   3      828.51      802.87     30.69 o 
  -3  -4   3      672.52      701.30     32.69 o 
  -2  -4   3    20269.47    20691.59    257.55 o 
  -1  -4   3     6938.31     7046.85     89.66 o 
   0  -4   3     1106.97     1150.41     28.68 o 
   1  -4   3     1131.92     1170.21     24.64 o 
   2  -4   3      365.88      247.11     20.07 o 
   3  -4   3     7524.64     7391.68    123.94 o 
   4  -4   3        7.69       30.16     15.76 o 
   5  -4   3     1758.02     1812.67     80.59 o 
   6  -4   3      727.01      671.48     69.32 o 
   7  -4   3      207.47      228.21     37.22 o 
   8  -4   3      557.18      680.45    119.48 o 
   9  -4   3     1933.81     2063.51     90.87 o 
  -9  -3   3       52.78      106.41     45.74 o 
  -8  -3   3      177.33      220.78     33.26 o 
  -7  -3   3      458.28      511.50     79.39 o 
  -6  -3   3     1531.25     1574.87     81.62 o 
  -5  -3   3      214.45      198.15     22.73 o 
  -4  -3   3     2344.29     2215.84     48.53 o 
  -3  -3   3    23395.51    22612.38    251.76 o 
  -2  -3   3     4802.71     4865.92     75.89 o 
  -1  -3   3     5345.68     5428.38     76.46 o 
   0  -3   3       11.66        5.73     10.40 o 
   1  -3   3     3765.63     4106.13     54.51 o 
   2  -3   3       58.99       42.17     13.97 o 
   3  -3   3     5828.47     5452.50     69.45 o 
   4  -3   3      662.49      598.08     17.99 o 
   5  -3   3     5358.26     5289.19    182.84 o 
   6  -3   3     4744.71     4808.48    123.64 o 
   7  -3   3      664.67      677.13     43.27 o 
   8  -3   3       65.80        2.05     30.90 o 
   9  -3   3       25.97       56.97     62.56 o 
  -9  -2   3     3044.07     2996.40    391.79 o 
  -8  -2   3      469.58      584.41     40.75 o 
  -7  -2   3      316.73      294.36     30.49 o 
  -6  -2   3     1679.89     1734.18     50.11 o 
  -5  -2   3      142.20      143.29     19.16 o 
  -4  -2   3     8744.96     9103.39    145.85 o 
  -3  -2   3     5547.44     5497.20     78.06 o 
  -2  -2   3     3350.11     3122.30     77.49 o 
  -1  -2   3     9283.18     9559.23    124.79 o 
   0  -2   3    44166.78    44532.23    463.63 o 
   1  -2   3    13362.63    13641.41    190.30 o 
   2  -2   3     7451.71     7192.26     85.55 o 
   3  -2   3      171.07      192.90     19.19 o 
   4  -2   3     8521.16     8293.90    129.79 o 
   5  -2   3      326.47      309.79     22.22 o 
   6  -2   3     2846.96     2908.79    103.57 o 
   7  -2   3      419.26      422.84     37.09 o 
   8  -2   3      157.02      186.65    140.37 o 
   9  -2   3       76.81       82.35     42.67 o 
  -9  -1   3      209.70      355.76    129.70 o 
  -8  -1   3     4498.98     4181.88     98.77 o 
  -7  -1   3       37.05       49.07     52.01 o 
  -6  -1   3     4842.74     4835.14    111.47 o 
  -5  -1   3     3501.71     3440.73     74.47 o 
  -4  -1   3    14036.58    13473.95    158.88 o 
  -3  -1   3      424.04      380.54     15.23 o 
  -2  -1   3    37435.38    38288.51    398.24 o 
  -1  -1   3    27211.30    28117.67    292.57 o 
   0  -1   3     9020.53     9120.28    125.97 o 
   1  -1   3     1399.25     1540.22     31.64 o 
   2  -1   3      930.80      955.79     27.45 o 
   3  -1   3       43.49       73.21      9.53 o 
   4  -1   3     3329.29     3174.64     55.99 o 
   5  -1   3     4642.41     4360.49     68.46 o 
   6  -1   3       25.56       50.68     24.76 o 
   7  -1   3      166.95      129.36     76.23 o 
   8  -1   3        1.80       17.61     33.14 o 
   9  -1   3       98.91      433.42    236.53 o 
  -9   0   3       55.75        0.81    118.21 o 
  -8   0   3      492.25      538.53     38.79 o 
  -7   0   3     2455.05     2344.83     67.21 o 
  -6   0   3     3296.60     3337.24     72.26 o 
  -5   0   3     1355.23     1274.86     38.76 o 
  -4   0   3     1988.42     1998.80     36.21 o 
  -3   0   3      879.30      759.28     18.29 o 
  -2   0   3     9912.43    10879.60    146.01 o 
  -1   0   3       65.46       63.20      8.63 o 
   0   0   3      176.55      166.34      6.18 o 
   1   0   3     7364.04     7482.38     84.77 o 
   2   0   3     3218.09     3257.57     44.65 o 
   3   0   3      825.41      809.15     20.77 o 
   4   0   3     6982.98     6818.33     91.16 o 
   5   0   3      427.47      482.78     27.74 o 
   6   0   3      243.25      482.77     63.04 o 
   7   0   3     1167.14     1139.73    217.06 o 
   8   0   3      291.45      279.13     39.06 o 
   9   0   3      249.66      356.10     63.58 o 
  -9   1   3      114.17       52.25     42.49 o 
  -8   1   3      161.50      220.93    100.69 o 
  -7   1   3       65.81       69.95     24.34 o 
  -6   1   3      931.66      982.86     78.69 o 
  -5   1   3     8466.91     8103.32    155.41 o 
  -4   1   3      512.34      525.06     23.08 o 
  -3   1   3       54.36       41.91      8.99 o 
  -2   1   3     5244.61     4963.18     81.74 o 
  -1   1   3      241.00      244.23     11.03 o 
   0   1   3     2666.08     2711.22     33.57 o 
   1   1   3     9296.48     9755.38    104.55 o 
   2   1   3       41.23       44.54     11.54 o 
   3   1   3     5803.41     5467.73     80.02 o 
   4   1   3     1238.91     1288.21     40.04 o 
   5   1   3      706.88      737.28     43.88 o 
   6   1   3     2576.97     2408.74     66.65 o 
   7   1   3        2.14       -7.08     39.88 o 
   8   1   3      111.30      165.33     60.99 o 
   9   1   3      808.75      824.45     57.53 o 
  -9   2   3      113.35      125.00     44.98 o 
  -8   2   3        1.94       14.49     36.02 o 
  -7   2   3      633.91      473.67    174.02 o 
  -6   2   3      355.97      368.31     38.75 o 
  -5   2   3      381.07      385.99     23.17 o 
  -4   2   3      156.37      186.31     14.28 o 
  -3   2   3     6432.30     5956.88    142.31 o 
  -2   2   3     7975.67     7978.54    109.88 o 
  -1   2   3     2225.40     2156.81     38.51 o 
   0   2   3     1018.36      960.56     17.00 o 
   1   2   3     3033.30     3060.60     55.76 o 
   2   2   3    11613.13    11957.33    132.66 o 
   3   2   3      653.15      702.39     27.90 o 
   4   2   3     1847.41     1791.74     46.37 o 
   5   2   3        5.46       -3.21     20.29 o 
   6   2   3      966.23      952.69     45.03 o 
   7   2   3     1406.78     1506.23     60.84 o 
   8   2   3     2851.24     2528.54    273.73 o 
  -9   3   3      400.04      445.92     52.87 o 
  -8   3   3     1024.50     1064.99     60.78 o 
  -7   3   3     1369.70     1337.09    118.93 o 
  -6   3   3     2356.24     2295.12     59.59 o 
  -5   3   3     1583.49     1458.27     52.80 o 
  -4   3   3    19142.82    18397.44    248.47 o 
  -3   3   3     5237.99     5288.12     74.31 o 
  -2   3   3      143.83      131.49     20.28 o 
  -1   3   3      146.69      109.37     12.16 o 
   0   3   3       61.05       82.23     19.10 o 
   1   3   3       61.12       63.94     15.57 o 
   2   3   3    16385.14    16453.29    310.11 o 
   3   3   3    11835.03    11929.13    138.36 o 
   4   3   3      202.77      149.85     22.18 o 
   5   3   3     3972.16     3962.11     77.78 o 
   6   3   3     3218.24     3309.42     77.07 o 
   7   3   3     1113.94     1202.32     78.24 o 
   8   3   3       13.85      -85.59     85.59 o 
  -9   4   3     1968.03     1967.86    369.58 o 
  -8   4   3      282.25      376.23    120.25 o 
  -7   4   3        3.23        9.48     51.33 o 
  -6   4   3     1167.40     1093.56    109.52 o 
  -5   4   3     1562.03     1500.19     45.50 o 
  -4   4   3     2669.08     2513.42     45.38 o 
  -3   4   3     4377.30     4012.71     55.35 o 
  -2   4   3      173.60      166.15     30.41 o 
  -1   4   3     8766.20     8599.94     99.63 o 
   0   4   3    14751.85    15185.60    164.04 o 
   1   4   3    18079.53    17993.68    193.04 o 
   2   4   3      415.86      413.25     18.27 o 
   3   4   3     9809.37     9826.87    115.22 o 
   4   4   3      526.35      654.14     25.49 o 
   5   4   3     2454.67     2403.13     53.35 o 
   6   4   3       43.29       37.98     17.44 o 
   7   4   3       66.74       68.86     28.34 o 
   8   4   3      103.53       92.84     39.79 o 
  -8   5   3      134.16       43.87     35.46 o 
  -7   5   3      305.69      269.95     75.27 o 
  -6   5   3     1165.64     1245.31     55.47 o 
  -5   5   3    10117.81     9853.03    196.63 o 
  -4   5   3     3817.03     3863.08     69.58 o 
  -3   5   3    12521.13    12511.95    147.10 o 
  -2   5   3    14632.51    14757.10    168.37 o 
  -1   5   3      991.56     1145.61     23.72 o 
   0   5   3      251.09      289.39     24.15 o 
   1   5   3      692.07      699.10     21.17 o 
   2   5   3     3774.80     3863.67     65.07 o 
   3   5   3     2223.99     2200.50     38.04 o 
   4   5   3    11031.43    10565.64    127.92 o 
   5   5   3      200.38      205.57     23.03 o 
   6   5   3      870.12      843.46     42.96 o 
   7   5   3      182.04      157.67     32.53 o 
   8   5   3      294.45      358.71     46.72 o 
  -8   6   3     1003.05     1163.73     80.20 o 
  -7   6   3     1168.49     1142.64     61.07 o 
  -6   6   3     3123.16     3034.39    195.82 o 
  -5   6   3     1338.99     1260.86    139.05 o 
  -4   6   3      452.05      459.63     28.90 o 
  -3   6   3        7.78        9.13     11.57 o 
  -2   6   3     2318.30     2025.73     37.85 o 
  -1   6   3       41.50       35.91     12.06 o 
   0   6   3     2348.20     2929.62     44.55 o 
   1   6   3      527.93      591.40     21.39 o 
   2   6   3     7667.98     8297.19    123.68 o 
   3   6   3    11417.13    11628.27    137.50 o 
   4   6   3      234.82      239.86     17.19 o 
   5   6   3      101.95      111.65     24.08 o 
   6   6   3    10154.18    10397.52    254.03 o 
   7   6   3      451.75      387.77     67.85 o 
   8   6   3      690.61      641.97     55.04 o 
   9   6   3        9.03      -52.14     65.87 o 
  -8   7   3       14.51      -48.99    257.67 o 
  -7   7   3      558.45      563.48    178.59 o 
  -6   7   3      465.24      493.55    224.79 o 
  -5   7   3      282.84      311.91     31.20 o 
  -4   7   3       82.79       58.13     34.36 o 
  -3   7   3     5646.72     5583.88     80.81 o 
  -2   7   3      116.19      112.86     17.34 o 
  -1   7   3     1047.81     1157.98     35.01 o 
   0   7   3     3351.84     3500.46     53.65 o 
   1   7   3     3617.99     3882.58     60.38 o 
   2   7   3     6896.96     7120.60     95.47 o 
   3   7   3     3455.74     3535.97     64.48 o 
   4   7   3        7.10       19.51     20.14 o 
   5   7   3     1708.27     1739.93     53.95 o 
   6   7   3       35.06        7.52     26.59 o 
   7   7   3      728.90      680.41     50.51 o 
   8   7   3      142.52      186.99     43.82 o 
   9   7   3      770.16      817.84    107.74 o 
  -7   8   3      467.52      523.88    157.86 o 
  -6   8   3      499.32      539.17    143.37 o 
  -5   8   3      279.40      352.19     88.74 o 
  -4   8   3     6894.68     6749.87    147.22 o 
  -3   8   3     5853.51     5672.55    123.87 o 
  -2   8   3     4123.50     4029.94     65.04 o 
  -1   8   3     7144.37     6989.94     94.70 o 
   0   8   3       12.37       -6.12     16.43 o 
   1   8   3     8338.97     8237.06    108.95 o 
   2   8   3      231.86      265.33     26.04 o 
   3   8   3     2832.99     2779.85     55.78 o 
   4   8   3       19.38        8.98     22.49 o 
   5   8   3      208.23      207.94     30.30 o 
   6   8   3      767.95      737.84    119.38 o 
   7   8   3     5486.84     5377.53    174.12 o 
   8   8   3     5730.81     5544.04    157.70 o 
   9   8   3      100.37      239.68     86.09 o 
  -7   9   3     1352.78     1294.56    129.70 o 
  -6   9   3      217.59      213.98     41.68 o 
  -5   9   3     3153.17     3302.97    195.67 o 
  -4   9   3     3111.92     3124.98    181.49 o 
  -3   9   3        4.40       22.99     26.94 o 
  -2   9   3     1925.07     1861.59     42.67 o 
  -1   9   3      207.26      185.87     34.41 o 
   0   9   3       27.49      -15.65     15.65 o 
   1   9   3     9895.28     9474.02    125.44 o 
   2   9   3    13744.96    13365.74    167.88 o 
   3   9   3       55.05       55.99     22.06 o 
   4   9   3     3272.69     3358.56     75.54 o 
   5   9   3      404.36      488.71     44.54 o 
   6   9   3      931.42      849.77     76.44 o 
   7   9   3      948.89      805.76     80.91 o 
   8   9   3      410.62      396.10     55.39 o 
   9   9   3      192.05      150.13     53.88 o 
  -6  10   3      883.67      947.77     67.19 o 
  -5  10   3      435.00      443.57     41.41 o 
  -4  10   3     2904.82     2860.83    117.96 o 
  -3  10   3      320.29       17.48    151.25 o 
  -2  10   3     1585.66     1571.47    145.23 o 
  -1  10   3     5933.81     5943.39     91.44 o 
   0  10   3    17988.55    17764.48    213.12 o 
   1  10   3     2231.21     2180.80     53.66 o 
   2  10   3     3455.69     3398.24     74.45 o 
   3  10   3      308.21      303.47     36.45 o 
   4  10   3      994.74     1018.46     64.60 o 
   5  10   3      124.28      158.06     38.60 o 
   6  10   3      463.44      513.59     51.43 o 
   7  10   3      142.28      182.88     46.74 o 
   8  10   3      787.61      799.65     66.61 o 
   9  10   3     1344.59     1329.73    107.64 o 
  -6  11   3     1458.60     1395.21     73.45 o 
  -5  11   3     2170.15     2011.43    170.26 o 
  -4  11   3       19.68      -15.15    123.65 o 
  -3  11   3     2084.63     1994.48     72.41 o 
  -2  11   3      315.92      333.49     38.71 o 
  -1  11   3      380.59      387.10     36.74 o 
   0  11   3      170.88      149.30     25.86 o 
   1  11   3     1568.40     1731.47     54.95 o 
   2  11   3      113.75      119.16     29.36 o 
   3  11   3    11671.25    11494.77    273.18 o 
   4  11   3     2757.59     2778.44     87.42 o 
   5  11   3      236.70      276.67     44.40 o 
   6  11   3      491.18      417.54     51.04 o 
   7  11   3       26.00       97.53     46.26 o 
   8  11   3     1154.18     1203.26     80.24 o 
  -5  12   3      357.35      448.91    190.38 o 
  -4  12   3       12.56       -3.44     38.38 o 
  -3  12   3     1635.17     1584.42    220.88 o 
  -2  12   3      300.63      269.65     42.94 o 
  -1  12   3       61.21       52.12     33.67 o 
   0  12   3      120.02      139.26     28.26 o 
   1  12   3      185.30      231.72     34.09 o 
   2  12   3     2398.24     2524.03     71.56 o 
   3  12   3     1196.47     1181.87     72.24 o 
   4  12   3      174.96      167.41     56.67 o 
   5  12   3      803.84      815.23     74.10 o 
   6  12   3      283.05      309.38     51.69 o 
   7  12   3       71.31      107.95     51.34 o 
   8  12   3       38.65       70.41     53.71 o 
  -5  13   3      409.50      463.91    282.78 o 
  -4  13   3      813.20      834.82     61.41 o 
  -3  13   3      148.47      166.57     55.04 o 
  -2  13   3      236.35      299.43     53.82 o 
  -1  13   3     2027.60     2138.63    145.90 o 
   0  13   3       33.27      115.34     44.64 o 
   1  13   3     2085.66     2153.51     69.64 o 
   2  13   3     1052.62     1143.84     77.03 o 
   3  13   3      173.41      194.45     44.30 o 
   4  13   3      497.50      438.71     97.43 o 
   5  13   3      352.12      287.82     52.31 o 
   6  13   3       58.62       92.50     50.90 o 
   7  13   3      117.00       91.66     55.56 o 
  -4  14   3      925.01     1025.62    228.40 o 
  -3  14   3     1121.59     1080.04     74.91 o 
  -2  14   3     2567.62     2543.31    267.63 o 
  -1  14   3       57.41       54.08     56.01 o 
   0  14   3     1450.53     1538.65    134.27 o 
   1  14   3      114.05      127.09     53.81 o 
   2  14   3     2152.24     2250.29     89.26 o 
   3  14   3      597.09      475.47     68.05 o 
   4  14   3      311.11      249.41     51.91 o 
   5  14   3      396.90      436.97     60.05 o 
   6  14   3     3625.00     3632.25    124.92 o 
  -3  15   3       57.99       45.83     75.57 o 
  -2  15   3        5.12       35.27     59.97 o 
  -1  15   3       92.39       64.85     62.61 o 
   0  15   3     1496.85     1803.06    101.05 o 
   1  15   3     5895.89     6114.62    204.71 o 
   2  15   3      203.17      171.68     93.21 o 
   3  15   3      429.75      413.24     59.78 o 
   4  15   3     1279.00     1266.74     82.80 o 
   5  15   3     2133.38     2107.85    102.23 o 
   6  15   3      388.21      255.24     67.75 o 
  -2  16   3      516.67      599.81     85.08 o 
  -1  16   3     3609.10     3627.94    165.58 o 
   0  16   3     1649.21     1715.59    104.03 o 
   1  16   3        1.81      -49.30    104.90 o 
   2  16   3      125.02      229.72    108.05 o 
   3  16   3        2.64       49.09     97.48 o 
   4  16   3      262.16      349.46     68.76 o 
   5  16   3      514.09      516.87     96.67 o 
   1  17   3       24.08       29.27    127.36 o 
   2  17   3     1501.90     1853.31    185.40 o 
   4  17   3       46.06      126.24     78.67 o 
  -3 -16   4       61.00       56.82    120.04 o 
  -2 -16   4        5.94      103.58    124.21 o 
  -1 -16   4       16.13      -46.05    100.83 o 
  -5 -15   4        2.87       24.90     75.32 o 
  -4 -15   4      514.74      602.06    105.91 o 
  -3 -15   4       71.38       27.37    100.48 o 
  -2 -15   4      153.82      149.96     83.18 o 
  -1 -15   4      389.86      395.27     89.38 o 
   0 -15   4     2395.61     2361.11    363.43 o 
   1 -15   4      172.05      128.35     75.98 o 
   2 -15   4     1619.90     1918.66    251.88 o 
  -6 -14   4      214.42      225.96     86.81 o 
  -5 -14   4     1562.38     1563.32    176.74 o 
  -4 -14   4     1135.90     1020.61     73.80 o 
  -3 -14   4     5407.69     5112.69    185.93 o 
  -2 -14   4     1400.82     1679.89    117.85 o 
  -1 -14   4      415.83      444.17     85.11 o 
   0 -14   4       11.50      -40.89     65.41 o 
   1 -14   4     1261.29     1232.82    120.81 o 
   2 -14   4       79.88       53.17     87.67 o 
  -7 -13   4     1063.91     1067.28    132.85 o 
  -6 -13   4      239.55      368.43     61.51 o 
  -5 -13   4     1522.13     1414.91     77.69 o 
  -4 -13   4      844.46      867.15     66.90 o 
  -3 -13   4       75.90       72.42     56.70 o 
  -2 -13   4      172.26      133.60     70.36 o 
  -1 -13   4       24.93       77.17     68.23 o 
   0 -13   4        9.46      -58.00     58.00 o 
   1 -13   4      656.42      781.58     81.20 o 
   2 -13   4     2034.57     2044.86    107.50 o 
   3 -13   4      270.35      201.77     61.80 o 
   4 -13   4       86.84       71.56    214.07 o 
  -7 -12   4      411.42      393.68     74.61 o 
  -6 -12   4        3.90      -13.84     81.43 o 
  -5 -12   4      420.92      341.64     53.66 o 
  -4 -12   4      367.14      364.42     73.08 o 
  -3 -12   4      817.83      862.29     58.38 o 
  -2 -12   4     1960.77     1994.12    115.01 o 
  -1 -12   4      194.57       73.97     61.48 o 
   0 -12   4      135.24      157.25     59.45 o 
   1 -12   4     2795.57     2853.65    117.92 o 
   2 -12   4      856.52      774.04     99.46 o 
   3 -12   4       79.91       43.14     56.60 o 
   4 -12   4      651.99      638.32     68.80 o 
   5 -12   4       65.82     -203.70    220.77 o 
  -7 -11   4        0.24       15.93     47.41 o 
  -6 -11   4       37.02       78.47     60.66 o 
  -5 -11   4     1642.68     1656.06     85.13 o 
  -4 -11   4       14.96      -37.26     37.26 o 
  -3 -11   4       52.77      116.67     56.67 o 
  -2 -11   4     2772.42     2586.22     79.66 o 
  -1 -11   4     1127.14     1010.26     99.56 o 
   0 -11   4     2296.65     2176.37    100.20 o 
   1 -11   4      134.84      166.14     47.38 o 
   2 -11   4       59.67       44.60     43.59 o 
   3 -11   4      424.68      343.70     73.46 o 
   4 -11   4       28.64       27.39     40.33 o 
   5 -11   4        6.30      -16.24     90.97 o 
  -8 -10   4       59.66       48.38     85.48 o 
  -7 -10   4       25.94      117.46     60.20 o 
  -6 -10   4     3346.17     3352.21    111.33 o 
  -5 -10   4     2008.78     2204.82    104.67 o 
  -4 -10   4      187.37      194.68     68.61 o 
  -3 -10   4      569.64      712.39     49.17 o 
  -2 -10   4      162.90      144.00     55.31 o 
  -1 -10   4     1433.45     1495.17     58.86 o 
   0 -10   4      934.92      921.13    217.98 o 
   1 -10   4     5205.88     4795.24    194.47 o 
   2 -10   4      322.31      331.96     41.65 o 
   3 -10   4     2712.73     2263.72    130.64 o 
   4 -10   4     1742.02     1712.34     71.64 o 
   5 -10   4     2948.13     2769.75     97.71 o 
   6 -10   4     1301.98     1266.67     90.21 o 
  -8  -9   4       14.71      156.03    115.47 o 
  -7  -9   4     2162.39     2120.44     80.77 o 
  -6  -9   4     1741.17     1629.28     69.23 o 
  -5  -9   4      810.41      736.31     55.80 o 
  -4  -9   4     1538.07     1535.01     62.65 o 
  -3  -9   4       41.53      -27.72     36.83 o 
  -2  -9   4     1155.93     1197.93     53.17 o 
  -1  -9   4    11848.46    11441.79    172.59 o 
   0  -9   4     4474.21     4298.46    108.12 o 
   1  -9   4     7071.74     6981.91    155.60 o 
   2  -9   4     3363.01     3207.86    112.92 o 
   3  -9   4       23.42       36.81     36.63 o 
   4  -9   4        5.71      -25.91     27.46 o 
   5  -9   4      105.40       50.83     63.43 o 
   6  -9   4       17.98       21.99     38.28 o 
  -8  -8   4       83.70       73.66     34.08 o 
  -7  -8   4      675.08      713.39     72.82 o 
  -6  -8   4     2881.89     2913.03    153.03 o 
  -5  -8   4      126.66       99.37     33.00 o 
  -4  -8   4     6896.35     6621.89    122.03 o 
  -3  -8   4     4637.82     4652.71     96.14 o 
  -2  -8   4     4674.06     4672.23     92.35 o 
  -1  -8   4     1588.50     1672.09     54.89 o 
   0  -8   4     1643.51     1514.93     45.85 o 
   1  -8   4     1211.73     1349.27     56.04 o 
   2  -8   4     1219.23     1154.38     89.63 o 
   3  -8   4     6336.41     5803.21    120.01 o 
   4  -8   4     1098.97     1033.56     47.51 o 
   5  -8   4      337.54      364.85     42.57 o 
   6  -8   4     2844.69     2740.07     91.88 o 
   7  -8   4     3010.16     2995.81    101.72 o 
  -9  -7   4      133.21       92.71     39.15 o 
  -8  -7   4     2157.18     1973.62     69.94 o 
  -7  -7   4      592.75      615.21     49.39 o 
  -6  -7   4     1050.93      979.93     52.21 o 
  -5  -7   4     1507.19     1374.56     55.77 o 
  -4  -7   4      159.18      229.73     36.46 o 
  -3  -7   4       24.43       27.03     25.07 o 
  -2  -7   4        3.90      -17.69     35.00 o 
  -1  -7   4     1355.48     1395.56     43.37 o 
   0  -7   4      351.91      334.87     24.18 o 
   1  -7   4    11823.47    11684.59    148.50 o 
   2  -7   4     1681.79     1626.96     55.47 o 
   3  -7   4       11.80       16.84     22.84 o 
   4  -7   4      277.85      228.73     30.92 o 
   5  -7   4      242.68      310.30    107.81 o 
   6  -7   4     1152.02     1180.88    198.26 o 
   7  -7   4       33.79       37.39     68.81 o 
  -9  -6   4      571.40      513.43     46.62 o 
  -8  -6   4      320.95      379.93     76.03 o 
  -7  -6   4      106.80       34.46     90.06 o 
  -6  -6   4       29.54      -27.90     27.90 o 
  -5  -6   4     2985.33     2819.44     73.02 o 
  -4  -6   4        5.88       -9.64     22.24 o 
  -3  -6   4      675.22      624.92     34.49 o 
  -2  -6   4     1136.22     1254.44     44.49 o 
  -1  -6   4      768.61      842.16     32.48 o 
   0  -6   4     6725.53     6800.72     95.85 o 
   1  -6   4     1257.77     1295.47     32.46 o 
   2  -6   4     1023.57     1043.15     48.75 o 
   3  -6   4     3821.58     3676.59     80.78 o 
   4  -6   4     2165.06     2114.91     58.84 o 
   5  -6   4      106.03      141.23     51.95 o 
   6  -6   4      268.20      268.13     38.07 o 
   7  -6   4       57.51       35.93     38.10 o 
   8  -6   4        1.93       40.76     69.73 o 
  -9  -5   4      752.31      877.24     53.97 o 
  -8  -5   4       65.47       71.96     37.00 o 
  -7  -5   4      193.39      178.66     36.85 o 
  -6  -5   4     2299.91     2259.95     70.36 o 
  -5  -5   4      759.05      768.52     68.63 o 
  -4  -5   4       57.61       74.02     55.07 o 
  -3  -5   4     5037.71     5095.52     89.45 o 
  -2  -5   4     2825.30     2926.85     61.63 o 
  -1  -5   4     9089.77     9163.30    117.10 o 
   0  -5   4     9639.50    10032.29    125.71 o 
   1  -5   4      763.89      901.29     31.70 o 
   2  -5   4     1556.53     1484.90     44.07 o 
   3  -5   4      373.64      402.67     44.55 o 
   4  -5   4      794.38      775.10     85.35 o 
   5  -5   4     6092.64     6158.15    120.38 o 
   6  -5   4     3988.51     4078.17    104.38 o 
   7  -5   4       67.54       96.05     47.57 o 
   8  -5   4      251.80      351.92    117.25 o 
  -9  -4   4      269.88      236.57     44.06 o 
  -8  -4   4        6.62       38.49     71.46 o 
  -7  -4   4     1234.78     1148.18    124.01 o 
  -6  -4   4     1715.84     1605.58     55.42 o 
  -5  -4   4     1618.11     1555.61     50.60 o 
  -4  -4   4     5815.31     5756.57     98.69 o 
  -3  -4   4        7.64        5.66     16.82 o 
  -2  -4   4     9487.52     9468.03    134.19 o 
  -1  -4   4      411.07      386.40     20.06 o 
   0  -4   4    15032.61    15371.75    176.26 o 
   1  -4   4     1721.10     1807.36     33.38 o 
   2  -4   4       36.90       42.34     28.07 o 
   3  -4   4     2822.06     2791.04     94.14 o 
   4  -4   4    11836.64    11897.42    188.55 o 
   5  -4   4     5530.38     5413.84    104.74 o 
   6  -4   4       90.58       76.05     32.53 o 
   7  -4   4     1636.02     1517.89     64.53 o 
   8  -4   4      172.37      134.74     98.34 o 
   9  -4   4      251.15      334.21     53.26 o 
  -9  -3   4        6.70       24.35     70.95 o 
  -8  -3   4     2893.66     2693.54     77.95 o 
  -7  -3   4     1889.05     1898.23     60.33 o 
  -6  -3   4      528.11      497.85     37.76 o 
  -5  -3   4      248.34      235.20     18.75 o 
  -4  -3   4       13.22       -0.67     15.65 o 
  -3  -3   4     1096.20     1225.42     33.39 o 
  -2  -3   4    14172.11    13802.13    179.59 o 
  -1  -3   4    20642.62    20147.63    218.97 o 
   0  -3   4      183.87      189.64     24.85 o 
   1  -3   4     6250.93     5999.62    100.47 o 
   2  -3   4     9374.42     9746.47    246.54 o 
   3  -3   4     1737.82     1728.72     60.87 o 
   4  -3   4      124.23      113.48     17.80 o 
   5  -3   4     1335.48     1291.67     94.17 o 
   6  -3   4       94.79      126.13     22.90 o 
   7  -3   4     7302.66     7336.45    162.46 o 
   8  -3   4      410.58      512.80     93.56 o 
   9  -3   4       47.24       12.33    135.49 o 
  -9  -2   4      355.72      329.14     40.38 o 
  -8  -2   4     2890.82     2686.36    181.08 o 
  -7  -2   4     5312.14     5025.28    106.98 o 
  -6  -2   4      681.77      703.59     36.59 o 
  -5  -2   4     2468.81     2485.91     67.95 o 
  -4  -2   4      506.44      448.47     19.09 o 
  -3  -2   4     5913.20     5725.74     96.44 o 
  -2  -2   4    19207.24    19160.11    341.19 o 
  -1  -2   4     3459.46     3416.06     57.36 o 
   0  -2   4     6146.47     6119.56     70.91 o 
   1  -2   4     5548.24     5513.93     90.77 o 
   2  -2   4    13809.50    13925.02    198.89 o 
   3  -2   4     3303.15     3449.47    115.93 o 
   4  -2   4     2844.96     2981.29     49.37 o 
   5  -2   4     2457.78     2470.35     59.05 o 
   6  -2   4    11653.03    11789.79    200.26 o 
   7  -2   4      616.24      715.10     46.22 o 
   8  -2   4      179.00      173.31     37.62 o 
   9  -2   4       96.57       68.83     44.33 o 
  -9  -1   4     1047.98     1135.22     57.93 o 
  -8  -1   4     2359.00     2449.64    128.02 o 
  -7  -1   4       23.59       33.03     23.97 o 
  -6  -1   4     7802.32     7646.92    191.64 o 
  -5  -1   4      358.37      449.22     22.09 o 
  -4  -1   4     2159.29     2366.08    101.42 o 
  -3  -1   4      114.94      112.70     17.86 o 
  -2  -1   4     9574.82    10044.35    115.02 o 
  -1  -1   4     3760.19     3912.04     50.01 o 
   0  -1   4    75019.13    75472.37    774.61 o 
   1  -1   4     2730.73     2886.71     67.34 o 
   2  -1   4      649.89      633.49     15.70 o 
   3  -1   4     3531.43     3570.94     51.86 o 
   4  -1   4      298.19      336.71     19.89 o 
   5  -1   4     1776.31     1716.09     31.97 o 
   6  -1   4      498.82      473.51     46.61 o 
   7  -1   4      173.41      218.11     59.26 o 
   8  -1   4      232.07      280.62     52.60 o 
   9  -1   4      176.79      193.11     43.91 o 
  -9   0   4     1377.51     1511.27    174.53 o 
  -8   0   4        9.92       45.44     37.81 o 
  -7   0   4      196.99      165.36     26.63 o 
  -6   0   4     4983.70     4898.69    169.27 o 
  -5   0   4     1266.62     1270.78     63.54 o 
  -4   0   4        6.55       14.02     24.65 o 
  -3   0   4     2967.42     3095.92     62.38 o 
  -2   0   4      164.60      167.67     15.92 o 
  -1   0   4     1758.19     1746.85     27.56 o 
   0   0   4    16859.93    17055.58    239.70 o 
   1   0   4     4730.96     4986.45     75.82 o 
   2   0   4    14800.25    14861.15    165.40 o 
   3   0   4     4204.57     3982.91     56.67 o 
   4   0   4     1547.59     1576.39     33.13 o 
   5   0   4        2.49      -13.21     13.21 o 
   6   0   4     2057.81     2126.38     65.96 o 
   7   0   4       56.15      106.83     68.30 o 
   8   0   4      103.82      141.36     94.33 o 
   9   0   4      226.33      269.74     42.86 o 
  -8   1   4       65.78       90.54     93.73 o 
  -7   1   4      458.33      503.74     52.16 o 
  -6   1   4       14.96       22.64     19.25 o 
  -5   1   4      211.99      249.02     25.70 o 
  -4   1   4     5470.11     5036.07     74.42 o 
  -3   1   4    11192.22    11237.57    132.25 o 
  -2   1   4      226.82      213.39      8.83 o 
  -1   1   4    25157.25    26558.97    318.85 o 
   0   1   4      924.97      889.09     25.70 o 
   1   1   4     4198.81     4306.71     73.20 o 
   2   1   4      932.53      903.68     22.73 o 
   3   1   4     5549.78     5592.18    119.11 o 
   4   1   4     4366.43     4507.26     88.52 o 
   5   1   4    11974.87    11970.82    188.56 o 
   6   1   4      171.39      163.14     25.95 o 
   7   1   4        2.16      -22.75     39.49 o 
   8   1   4      157.71       94.53     35.40 o 
   9   1   4     1263.91     1550.61    281.46 o 
  -9   2   4      547.02      694.14     58.75 o 
  -8   2   4      469.13      352.61    202.58 o 
  -7   2   4     2483.05     2643.54    251.74 o 
  -6   2   4      470.24      509.87     71.52 o 
  -5   2   4     3023.84     2962.66    130.96 o 
  -4   2   4     5850.97     6087.35     95.11 o 
  -3   2   4     2713.79     2424.54     59.61 o 
  -2   2   4      198.22      222.17     13.45 o 
  -1   2   4     7993.46     7857.01    107.23 o 
   0   2   4     1074.79     1111.07     21.53 o 
   1   2   4       39.56       27.35      8.61 o 
   2   2   4     6071.92     6357.45    102.85 o 
   3   2   4    19945.08    19987.41    218.90 o 
   4   2   4    21361.54    20928.38    245.43 o 
   5   2   4        1.44       -0.91     20.78 o 
   6   2   4     3872.69     3816.81     83.28 o 
   7   2   4        9.35       13.39     45.75 o 
   8   2   4      512.95      545.90     79.69 o 
  -9   3   4      226.87      224.96     47.78 o 
  -8   3   4      461.44      543.65    121.11 o 
  -7   3   4       16.45      -11.35     31.28 o 
  -6   3   4       86.33      101.34     22.26 o 
  -5   3   4      328.09      329.36     23.63 o 
  -4   3   4      380.77      378.92     41.72 o 
  -3   3   4    18905.32    19116.37    218.20 o 
  -2   3   4    34111.64    33192.29    605.30 o 
  -1   3   4     1685.55     1688.38     36.36 o 
   0   3   4      395.01      384.98     10.25 o 
   1   3   4     4890.58     5019.92     61.03 o 
   2   3   4     4010.25     3956.33     62.26 o 
   3   3   4       92.78       99.91     11.24 o 
   4   3   4     9298.31     9309.88    117.14 o 
   5   3   4     1921.53     1852.65     67.81 o 
   6   3   4     4029.54     3966.99     90.02 o 
   7   3   4     3298.31     3463.47     91.33 o 
   8   3   4     1691.71     1869.26    117.20 o 
  -9   4   4      203.50      -96.56    253.61 o 
  -8   4   4      642.28      660.56    100.68 o 
  -7   4   4      426.26      388.77     42.74 o 
  -6   4   4      475.61      507.31     62.56 o 
  -5   4   4     1737.34     1740.72     80.24 o 
  -4   4   4     4135.22     3786.20     61.87 o 
  -3   4   4     7954.68     7783.30    101.80 o 
  -2   4   4        8.97       16.85     10.80 o 
  -1   4   4     5470.05     5461.44     76.14 o 
   0   4   4     5391.97     5349.54    102.88 o 
   1   4   4     4357.01     4262.59     70.33 o 
   2   4   4      125.97      158.41     15.10 o 
   3   4   4     2250.87     2241.14     39.47 o 
   4   4   4      247.28      238.97     16.79 o 
   5   4   4    10345.98    10451.24    135.10 o 
   6   4   4     2377.26     2270.10     68.02 o 
   7   4   4       31.40       16.71     33.63 o 
   8   4   4      194.94      256.01     64.90 o 
  -8   5   4      209.91      170.27     68.92 o 
  -7   5   4      320.67     -130.41    181.13 o 
  -6   5   4        2.29        5.38     54.38 o 
  -5   5   4      272.61      283.30     36.06 o 
  -4   5   4      590.45      633.22     25.13 o 
  -3   5   4     1177.88     1193.93     32.97 o 
  -2   5   4     1642.60     1881.56     33.77 o 
  -1   5   4    24090.74    24627.67    265.04 o 
   0   5   4     8208.68     8046.97     94.31 o 
   1   5   4      218.71      264.76     13.67 o 
   2   5   4     2036.84     2025.11     35.73 o 
   3   5   4      156.29      133.85     17.07 o 
   4   5   4     1821.64     1904.91     37.89 o 
   5   5   4      230.06      273.35     24.26 o 
   6   5   4     1933.94     1889.24     44.41 o 
   7   5   4      273.92      289.45     38.65 o 
   8   5   4     1377.27     1254.78     65.71 o 
   9   5   4        0.10        9.76     65.66 o 
  -8   6   4      242.21      241.73     68.81 o 
  -7   6   4     3020.57     2810.81     93.72 o 
  -6   6   4      294.45      328.62    123.14 o 
  -5   6   4      232.27      247.94     34.46 o 
  -4   6   4      514.62      598.20     54.81 o 
  -3   6   4      807.91      910.07     26.79 o 
  -2   6   4     1408.77     1331.75     33.08 o 
  -1   6   4     5661.26     6235.81     79.84 o 
   0   6   4      569.43      604.26     22.47 o 
   1   6   4     5725.05     5444.70     72.22 o 
   2   6   4     1863.19     1663.27     35.62 o 
   3   6   4     1034.98     1070.35     29.26 o 
   4   6   4      426.09      445.93     21.94 o 
   5   6   4      791.58      830.39     29.67 o 
   6   6   4      282.22      291.82     32.68 o 
   7   6   4      213.64      230.91     38.63 o 
   8   6   4       11.44       -9.71     70.19 o 
   9   6   4      899.86      774.85    103.68 o 
  -7   7   4      185.60      248.32    183.72 o 
  -6   7   4        4.02       -3.18     32.02 o 
  -5   7   4     3106.44     3032.47    197.14 o 
  -4   7   4     3746.12     3725.59     92.51 o 
  -3   7   4       23.46       20.23     13.64 o 
  -2   7   4      229.03      214.74     15.88 o 
  -1   7   4     1889.23     1911.97     36.49 o 
   0   7   4     9484.01     9971.01    119.74 o 
   1   7   4        5.02       -7.08     12.47 o 
   2   7   4     5634.50     5788.77     81.40 o 
   3   7   4      862.66      865.28     33.84 o 
   4   7   4     9812.43     9873.67    124.94 o 
   5   7   4     1912.46     2001.82     91.16 o 
   6   7   4       37.66        4.18     30.95 o 
   7   7   4      135.96      163.28     59.31 o 
   8   7   4     1211.45     1172.66     68.22 o 
   9   7   4      756.46      891.43    111.30 o 
  -7   8   4      875.03      952.86     97.33 o 
  -6   8   4     2974.72     3127.94     98.60 o 
  -5   8   4     2163.93     2086.13    123.14 o 
  -4   8   4      147.87      174.97     49.35 o 
  -3   8   4      103.86      111.76     17.63 o 
  -2   8   4     2305.04     2207.23     86.19 o 
  -1   8   4     1816.39     1778.90     65.39 o 
   0   8   4     2283.04     2166.34     41.63 o 
   1   8   4      469.14      422.60     22.34 o 
   2   8   4     2656.18     2409.57     70.76 o 
   3   8   4    15119.34    15091.38    180.75 o 
   4   8   4      863.19      888.38     39.24 o 
   5   8   4      880.71      899.38     51.07 o 
   6   8   4      115.56       88.55     34.55 o 
   7   8   4       40.16       43.15     37.79 o 
   8   8   4     1802.58     1699.27     82.38 o 
   9   8   4     2497.80     2416.69    139.56 o 
  -7   9   4       25.09       -8.36     42.66 o 
  -6   9   4      291.26      264.77    112.73 o 
  -5   9   4      432.45      486.56     41.93 o 
  -4   9   4     1296.73     1371.48    170.66 o 
  -3   9   4     8042.99     7876.43    203.85 o 
  -2   9   4      766.11      789.82     62.77 o 
  -1   9   4      161.00      177.91     18.30 o 
   0   9   4       23.90       17.48     15.59 o 
   1   9   4     5529.98     5587.81     84.44 o 
   2   9   4     2985.80     2902.65     58.91 o 
   3   9   4     8304.22     8407.53    156.55 o 
   4   9   4     2532.93     2520.43     79.34 o 
   5   9   4     3024.56     2995.21    116.33 o 
   6   9   4     1358.95     1473.31     67.63 o 
   7   9   4      843.24      865.64    155.42 o 
   8   9   4      979.22     1139.63     70.49 o 
   9   9   4        4.91      -11.87     93.26 o 
  -6  10   4        4.65       -5.07     38.49 o 
  -5  10   4     2239.10     2186.59     78.59 o 
  -4  10   4     6775.75     6592.79    150.60 o 
  -3  10   4      201.60      226.17    131.38 o 
  -2  10   4      198.29      234.64     49.01 o 
  -1  10   4     5052.73     4881.66     96.32 o 
   0  10   4     1076.85     1097.73     37.44 o 
   1  10   4      417.41      475.05     38.45 o 
   2  10   4     9601.42     9218.40    271.67 o 
   3  10   4      536.71      592.86     71.74 o 
   4  10   4     3509.12     3592.33     95.26 o 
   5  10   4     1382.83     1399.32     65.08 o 
   6  10   4        2.42       -7.05     36.85 o 
   7  10   4      543.59      532.70     55.49 o 
   8  10   4      495.12      393.55     81.42 o 
   9  10   4       11.84       12.60     69.12 o 
  -6  11   4       23.93      -17.87    142.35 o 
  -5  11   4       31.22       35.14     37.85 o 
  -4  11   4      582.09      619.77    169.90 o 
  -3  11   4      402.67      411.80    171.63 o 
  -2  11   4     1484.04     1392.33     58.06 o 
  -1  11   4     3851.33     3717.42     70.28 o 
   0  11   4      583.34      676.75     33.55 o 
   1  11   4      219.89      235.79     38.65 o 
   2  11   4     3653.92     3396.41    114.00 o 
   3  11   4      168.63      153.68     34.59 o 
   4  11   4      488.14      525.44     44.94 o 
   5  11   4     2088.69     2176.06     79.17 o 
   6  11   4      159.18      213.65     94.07 o 
   7  11   4      963.93      819.84     70.69 o 
   8  11   4      259.73      207.65     55.11 o 
  -5  12   4       70.80       68.59     53.67 o 
  -4  12   4      225.78      260.49     84.26 o 
  -3  12   4      352.61      375.88     43.56 o 
  -2  12   4      242.81      238.85     81.88 o 
  -1  12   4      342.99      336.02     45.44 o 
   0  12   4     3128.84     3395.28     72.56 o 
   1  12   4     7297.79     7198.86    122.20 o 
   2  12   4      468.66      461.13     38.65 o 
   3  12   4      101.45      137.04     38.62 o 
   4  12   4      170.52      207.84     42.44 o 
   5  12   4      620.23      579.23     52.27 o 
   6  12   4      539.04      407.34     54.69 o 
   7  12   4       21.66      -16.55     45.60 o 
   8  12   4       64.80      122.25     55.40 o 
  -5  13   4     2615.27     2407.68    380.26 o 
  -4  13   4        4.67       40.22     41.47 o 
  -3  13   4        4.42        8.78     39.44 o 
  -2  13   4        0.94       27.40     40.19 o 
  -1  13   4      499.05      572.46     69.15 o 
   0  13   4        3.71      -34.73     94.43 o 
   1  13   4      451.29      586.26     67.07 o 
   2  13   4        8.92       25.65     40.65 o 
   3  13   4     1163.17     1221.42     97.73 o 
   4  13   4      829.31      919.84     63.21 o 
   5  13   4     2275.54     2212.90     96.77 o 
   6  13   4      592.29      561.57     79.28 o 
   7  13   4      565.65      528.85     64.71 o 
  -4  14   4      289.79      362.72    107.80 o 
  -3  14   4      143.72      153.51    104.24 o 
  -2  14   4     1433.49     1447.64     83.15 o 
  -1  14   4     1837.87     1877.70    100.32 o 
   0  14   4     1187.50     1260.49    195.06 o 
   1  14   4      343.72      370.25     42.78 o 
   2  14   4     5627.87     5742.95    142.84 o 
   3  14   4      944.12      907.30    139.76 o 
   4  14   4       31.55       17.16     44.42 o 
   5  14   4       10.07      -27.63     46.62 o 
   6  14   4      116.12       78.58     55.27 o 
   7  14   4       47.41      -46.86     79.18 o 
  -3  15   4     3562.01     3612.74    197.70 o 
  -2  15   4      541.12      509.35     69.22 o 
  -1  15   4        3.77       29.17     59.87 o 
   0  15   4      381.71      441.84     70.38 o 
   1  15   4      593.81      687.12    121.26 o 
   2  15   4      321.54      370.93     85.48 o 
   3  15   4      663.42      673.12     65.59 o 
   4  15   4      425.60      533.57     63.65 o 
   5  15   4      225.86      258.45     60.12 o 
   6  15   4      215.90      220.76     62.11 o 
  -2  16   4       78.58       95.75     69.02 o 
  -1  16   4       21.04       52.86     73.08 o 
   1  16   4     2576.29     2537.48    193.23 o 
   2  16   4      606.48      662.12    120.86 o 
   3  16   4       31.82       14.60     53.65 o 
   4  16   4       51.27      -10.45     53.62 o 
   5  16   4       15.54       22.57     74.91 o 
   1  17   4      754.99      872.53    157.65 o 
   2  17   4       37.84       -4.37    107.64 o 
   3  17   4       32.58     -101.85    102.87 o 
   4  17   4       72.55       82.84     77.25 o 
  -2 -16   5      335.01      352.30    131.12 o 
  -3 -15   5      554.76      322.55    101.39 o 
  -2 -15   5     1260.36     1229.71    138.95 o 
  -1 -15   5      349.84       91.55     85.36 o 
   0 -15   5       43.28      190.09    188.50 o 
   1 -15   5       26.85       31.13     77.82 o 
  -6 -14   5      524.38      522.76    102.36 o 
  -5 -14   5     1115.87     1231.66     85.50 o 
  -4 -14   5      264.75      419.57    169.75 o 
  -3 -14   5      220.38      241.91     88.99 o 
  -2 -14   5      509.36      736.66     98.13 o 
  -1 -14   5     1059.03     1133.95    105.65 o 
   0 -14   5      786.26      830.74    248.78 o 
   1 -14   5       63.97      124.21     66.28 o 
   2 -14   5      347.18      293.08     79.03 o 
  -6 -13   5      113.70       68.69     53.88 o 
  -5 -13   5        8.01       32.95     50.49 o 
  -4 -13   5       41.30       26.93     47.82 o 
  -3 -13   5      728.83      769.61    119.38 o 
  -2 -13   5     1491.45     1708.03    114.81 o 
  -1 -13   5      953.35      967.88     95.22 o 
   0 -13   5      172.97      135.74     65.23 o 
   1 -13   5        2.79       -3.09     62.14 o 
   2 -13   5      345.22      215.78     66.98 o 
   3 -13   5       50.98       97.82     62.12 o 
  -7 -12   5        0.40       40.46     52.47 o 
  -6 -12   5      448.89      290.24     57.41 o 
  -5 -12   5      223.08      214.36     90.06 o 
  -4 -12   5     1174.71     1213.77     85.94 o 
  -3 -12   5      810.40      948.67     63.40 o 
  -2 -12   5      885.77      782.87     82.34 o 
  -1 -12   5     3200.08     3416.23    244.36 o 
   0 -12   5      358.22      575.72     76.04 o 
   1 -12   5      636.49      566.70    110.49 o 
   2 -12   5       79.58       71.27     55.34 o 
   3 -12   5      611.01      563.51     62.54 o 
   4 -12   5      154.23      110.54     51.56 o 
   5 -12   5        6.99     -118.62    230.63 o 
  -7 -11   5     1464.13     1495.40     82.86 o 
  -6 -11   5     1871.47     1885.67     84.72 o 
  -5 -11   5      331.54      228.70     68.78 o 
  -4 -11   5      882.88      820.39     58.09 o 
  -3 -11   5       43.18       -1.69     37.20 o 
  -2 -11   5      139.11      147.21     38.24 o 
  -1 -11   5        0.62      -26.62     54.27 o 
   0 -11   5     2116.75     1913.92    217.17 o 
   1 -11   5      955.67     1067.51     78.22 o 
   2 -11   5     6379.72     6160.71    219.46 o 
   3 -11   5      875.70      982.46     68.15 o 
   4 -11   5       89.29       71.25     44.60 o 
   5 -11   5       46.93       69.91     94.48 o 
  -8 -10   5      253.08      346.00    134.78 o 
  -7 -10   5       57.28       97.37     47.72 o 
  -6 -10   5       62.44       13.65     87.82 o 
  -5 -10   5      190.55       91.53     62.81 o 
  -4 -10   5     3244.69     3426.84    103.90 o 
  -3 -10   5      390.05      365.62     42.79 o 
  -2 -10   5      616.88      600.00     51.63 o 
  -1 -10   5      186.03      188.28    114.86 o 
   0 -10   5     4134.89     4246.29    132.79 o 
   1 -10   5     9656.28     9419.90    215.57 o 
   2 -10   5      145.16       28.17     62.31 o 
   3 -10   5     1706.46     1597.53     73.04 o 
   4 -10   5       49.68      -32.90     60.77 o 
   5 -10   5      937.18      846.62    156.18 o 
   6 -10   5     1010.81      871.40    148.76 o 
  -8  -9   5        2.48       -2.29     34.24 o 
  -7  -9   5      240.27      211.71     47.84 o 
  -6  -9   5      538.23      600.52     72.69 o 
  -5  -9   5    11097.87    11286.94    189.45 o 
  -4  -9   5     1490.36     1558.71     78.67 o 
  -3  -9   5     2084.74     1808.72     79.48 o 
  -2  -9   5     2630.23     2463.18     73.31 o 
  -1  -9   5      453.37      506.78     39.84 o 
   0  -9   5     1294.39     1198.57     71.31 o 
   1  -9   5     2315.00     2214.96     79.04 o 
   2  -9   5      914.52      907.52     53.79 o 
   3  -9   5     3595.81     3764.87    100.39 o 
   4  -9   5     4502.33     4449.21    263.04 o 
   5  -9   5      678.01      700.35     66.58 o 
   6  -9   5       17.34      -11.02    116.44 o 
  -8  -8   5      750.00      653.57     48.36 o 
  -7  -8   5      784.80      880.83    151.71 o 
  -6  -8   5     1606.01     1728.76     70.30 o 
  -5  -8   5      100.89      157.90     35.36 o 
  -4  -8   5      372.50      343.38     37.30 o 
  -3  -8   5     1413.99     1285.37     55.50 o 
  -2  -8   5     4798.99     4617.26    100.58 o 
  -1  -8   5     1273.84     1360.91     51.55 o 
   0  -8   5     1669.27     1683.50     49.40 o 
   1  -8   5      981.86      847.46     51.03 o 
   2  -8   5     7559.63     7119.05    141.80 o 
   3  -8   5     2164.18     2180.98     95.47 o 
   4  -8   5       29.50       30.32     30.23 o 
   5  -8   5      324.57      238.94     42.54 o 
   6  -8   5      245.25      244.22    172.75 o 
   7  -8   5       61.58       36.33     52.40 o 
  -9  -7   5        6.88       68.41    119.43 o 
  -8  -7   5       56.94       59.76     61.70 o 
  -7  -7   5        8.94      -44.52     91.48 o 
  -6  -7   5      664.02      722.07     48.11 o 
  -5  -7   5      301.42      310.00     62.38 o 
  -4  -7   5     4059.69     3952.79    144.42 o 
  -3  -7   5     3800.11     3685.23     83.60 o 
  -2  -7   5      120.91      146.36     27.59 o 
  -1  -7   5     1564.83     1460.53     45.22 o 
   0  -7   5     1769.03     1657.09     46.05 o 
   1  -7   5      709.81      750.37     42.89 o 
   2  -7   5       21.53       15.84     39.34 o 
   3  -7   5       79.97      119.42     49.26 o 
   4  -7   5       34.52       19.27     26.10 o 
   5  -7   5      303.16      339.21    108.00 o 
   6  -7   5        3.78      -47.16    108.96 o 
   7  -7   5      309.11      274.28    229.01 o 
  -9  -6   5      583.82      557.86     59.51 o 
  -8  -6   5       83.32       55.09     67.85 o 
  -7  -6   5      696.85      699.51     64.04 o 
  -6  -6   5      925.92      973.06     62.00 o 
  -5  -6   5      830.87      811.94     45.57 o 
  -4  -6   5      596.53      550.19     36.22 o 
  -3  -6   5       48.70       19.00     23.62 o 
  -2  -6   5     9935.71    10374.73    185.28 o 
  -1  -6   5     3834.92     3555.08     65.68 o 
   0  -6   5      137.38      141.15     20.18 o 
   1  -6   5       74.08      113.63     18.88 o 
   2  -6   5     1649.57     1595.93     77.00 o 
   3  -6   5     1944.60     1790.51     81.82 o 
   4  -6   5      552.52      486.11     34.48 o 
   5  -6   5      956.52      933.46    126.58 o 
   6  -6   5      214.02      234.21     83.50 o 
   7  -6   5     3148.82     3147.72    549.14 o 
   8  -6   5     1006.95     1048.94    141.80 o 
  -9  -5   5       19.45       52.71     35.51 o 
  -8  -5   5     2002.04     1885.17    140.22 o 
  -7  -5   5     2130.29     2062.77    124.87 o 
  -6  -5   5       22.31       31.41     21.97 o 
  -5  -5   5     1696.15     1658.75     98.85 o 
  -4  -5   5       13.07       43.95     22.77 o 
  -3  -5   5       36.36       28.68     20.78 o 
  -2  -5   5      637.32      714.44     33.55 o 
  -1  -5   5     3648.36     3543.43     54.40 o 
   0  -5   5      687.51      891.63     30.84 o 
   1  -5   5    19287.60    19075.98    218.50 o 
   2  -5   5     7381.83     7165.17    127.50 o 
   3  -5   5       21.50       13.11     18.52 o 
   4  -5   5      118.68      121.80     57.67 o 
   5  -5   5      777.16      766.84     40.64 o 
   6  -5   5     1579.47     1600.40     62.76 o 
   7  -5   5      320.80      321.71     42.66 o 
   8  -5   5      463.13      530.33    268.04 o 
  -9  -4   5     1065.54     1053.50    169.24 o 
  -8  -4   5      783.17      787.32     76.29 o 
  -7  -4   5      338.17      426.25     51.74 o 
  -6  -4   5      590.97      558.99     59.19 o 
  -5  -4   5     4604.63     4332.09    107.60 o 
  -4  -4   5     5804.16     5659.62     99.85 o 
  -3  -4   5     1416.54     1408.52     43.48 o 
  -2  -4   5      858.01      838.46     34.22 o 
  -1  -4   5     6772.51     6942.17    128.70 o 
   0  -4   5    21234.65    20413.97    230.37 o 
   1  -4   5       94.91       87.14      9.29 o 
   2  -4   5      532.84      445.96     25.10 o 
   3  -4   5      192.51      222.84     29.31 o 
   4  -4   5      367.61      351.22     25.61 o 
   5  -4   5     2774.47     2799.43     68.51 o 
   6  -4   5     6618.64     6852.50    131.56 o 
   7  -4   5      631.68      631.70    140.58 o 
   8  -4   5      859.27      938.32     61.77 o 
  -9  -3   5       53.89       29.34     66.68 o 
  -8  -3   5     1817.03     1791.54     72.88 o 
  -7  -3   5      222.31      225.04     32.22 o 
  -6  -3   5    13128.60    13452.17    268.55 o 
  -5  -3   5     2874.49     2684.70     60.17 o 
  -4  -3   5      597.36      528.79     22.78 o 
  -3  -3   5      584.12      638.92     31.53 o 
  -2  -3   5      843.25      907.32     47.55 o 
  -1  -3   5      277.15      271.17     13.98 o 
   0  -3   5     7121.89     7099.91     88.48 o 
   1  -3   5    13933.63    14082.75    205.67 o 
   2  -3   5     9230.82     9410.75    214.57 o 
   3  -3   5    15472.92    15049.76    222.51 o 
   4  -3   5     1019.50      979.32     35.69 o 
   5  -3   5     1530.73     1600.50    121.06 o 
   6  -3   5      375.19      395.84     82.34 o 
   7  -3   5      212.40      317.38    140.47 o 
   8  -3   5       42.05       62.94     48.43 o 
   9  -3   5      347.68      378.83     51.87 o 
  -9  -2   5        2.15      -32.91     32.91 o 
  -8  -2   5      544.18      521.80     40.50 o 
  -7  -2   5     2334.74     2435.38     69.78 o 
  -6  -2   5      344.92      325.24     28.58 o 
  -5  -2   5     1898.87     1810.32     47.78 o 
  -4  -2   5     3058.49     3118.35     51.02 o 
  -3  -2   5     5553.42     5366.90     72.06 o 
  -2  -2   5     4586.47     4469.85     59.80 o 
  -1  -2   5     8024.92     7820.86    106.41 o 
   0  -2   5     2912.38     2886.26     38.31 o 
   1  -2   5     3183.10     3014.65     73.88 o 
   2  -2   5     2909.61     2762.13     56.01 o 
   3  -2   5       55.51       77.82     13.60 o 
   4  -2   5        9.94       12.85      7.34 o 
   5  -2   5      245.41      242.30     50.16 o 
   6  -2   5      209.19      222.22     47.29 o 
   7  -2   5     1383.61     1450.33     68.20 o 
   8  -2   5     2764.09     2578.61    114.20 o 
   9  -2   5       26.46        5.58     95.90 o 
  -9  -1   5      257.73      260.83     68.36 o 
  -8  -1   5       84.17      130.02     32.06 o 
  -7  -1   5        8.53        7.79     35.02 o 
  -6  -1   5     2968.03     2942.08     67.62 o 
  -5  -1   5     1556.73     1495.68     41.53 o 
  -4  -1   5    12240.75    12404.75    148.45 o 
  -3  -1   5      313.27      360.30     15.69 o 
  -2  -1   5     1839.92     1740.48     30.41 o 
  -1  -1   5    14640.29    14397.74    179.84 o 
   0  -1   5     3736.58     3809.13     59.61 o 
   1  -1   5      707.50      719.81     17.07 o 
   2  -1   5     7757.98     7962.04    129.73 o 
   3  -1   5       20.35       16.82     18.40 o 
   4  -1   5     7094.13     7632.16    100.49 o 
   5  -1   5       50.25       49.56     18.43 o 
   6  -1   5       40.62       54.36     36.47 o 
   7  -1   5     2408.52     2551.32     88.67 o 
   8  -1   5      868.69      853.32     52.59 o 
   9  -1   5      948.11      856.52    107.19 o 
  -9   0   5       60.87     -115.16    115.16 o 
  -8   0   5      385.81      452.78     38.84 o 
  -7   0   5     2341.08     2227.20     78.38 o 
  -6   0   5      380.23      433.74     47.51 o 
  -5   0   5       43.96       58.63     17.78 o 
  -4   0   5      100.18      124.60     20.03 o 
  -3   0   5     6087.93     5996.66     77.66 o 
  -2   0   5     7065.78     6772.02     83.01 o 
  -1   0   5     2080.74     2172.44     37.34 o 
   0   0   5     3464.77     3494.52     55.79 o 
   1   0   5      557.79      535.91     30.81 o 
   2   0   5      568.35      554.61     33.32 o 
   3   0   5     4954.61     5239.66     70.78 o 
   4   0   5     8547.62     8214.25    106.22 o 
   5   0   5       71.26       99.15     15.07 o 
   6   0   5     3874.64     3824.38     80.65 o 
   7   0   5      779.06      835.97     40.73 o 
   8   0   5      371.97      379.15    135.24 o 
   9   0   5      163.77      206.24    236.02 o 
  -9   1   5      546.67      676.25    147.79 o 
  -8   1   5     2732.78     2808.72     79.56 o 
  -7   1   5     1763.19     1601.55     82.25 o 
  -6   1   5      855.63      837.19     38.40 o 
  -5   1   5     1648.73     1757.57     47.04 o 
  -4   1   5      569.37      539.96     30.71 o 
  -3   1   5       75.10      104.28     18.09 o 
  -2   1   5     4915.98     4754.08     98.49 o 
  -1   1   5     2798.38     2964.68     74.41 o 
   0   1   5    13443.74    13410.54    144.23 o 
   1   1   5    43975.84    44778.07    811.03 o 
   2   1   5     3384.30     3584.41     44.95 o 
   3   1   5      676.81      633.49     26.76 o 
   4   1   5      321.06      285.97     17.72 o 
   5   1   5     3464.30     3376.77     67.11 o 
   6   1   5       41.50       25.63     19.20 o 
   7   1   5     2124.87     2269.99    101.50 o 
   8   1   5      483.94      547.30    168.53 o 
   9   1   5     1012.70     1304.93    269.36 o 
  -9   2   5      351.99      414.61     51.94 o 
  -8   2   5      107.83      -28.16    189.98 o 
  -7   2   5       36.00        1.47     44.72 o 
  -6   2   5     1645.82     1681.40    117.78 o 
  -5   2   5     1378.14     1223.92     39.72 o 
  -4   2   5     9765.06     9758.62    146.28 o 
  -3   2   5    10803.42    10961.66    155.74 o 
  -2   2   5     2075.83     2038.53     92.45 o 
  -1   2   5    27465.30    27495.37    333.37 o 
   0   2   5     6154.65     6110.99     86.22 o 
   1   2   5     4240.02     4355.26     63.93 o 
   2   2   5        3.07       -2.25      5.19 o 
   3   2   5        1.06       -6.92     10.42 o 
   4   2   5     4018.68     3959.03     74.85 o 
   5   2   5    12971.68    12824.19    290.83 o 
   6   2   5     4560.04     4479.05    104.75 o 
   7   2   5      847.80      853.67     35.11 o 
   8   2   5     1377.49     1496.24    170.87 o 
  -9   3   5      517.92      687.12    270.58 o 
  -8   3   5        2.52       23.21     77.45 o 
  -6   3   5     4203.61     4358.63     89.30 o 
  -5   3   5      454.52      448.78     46.79 o 
  -4   3   5      213.92      213.63     19.43 o 
  -3   3   5     1269.29     1321.38     47.90 o 
  -2   3   5     1961.37     1902.03     41.55 o 
  -1   3   5    11837.90    11554.57    131.47 o 
   0   3   5    22989.22    22427.08    235.66 o 
   1   3   5     5011.12     4923.40    146.01 o 
   2   3   5     4106.05     3989.70     52.90 o 
   3   3   5     4168.90     4096.84     82.63 o 
   4   3   5    11234.10    11143.05    135.91 o 
   5   3   5     1320.26     1342.79     36.18 o 
   6   3   5     1456.08     1472.30     57.21 o 
   7   3   5       57.72       68.86     33.01 o 
   8   3   5      390.25      315.41     82.64 o 
  -8   4   5     1543.98     1649.41    240.60 o 
  -7   4   5       13.98       11.14    111.30 o 
  -6   4   5      600.39      592.66     28.29 o 
  -5   4   5     1139.51     1097.68     42.29 o 
  -4   4   5     1834.73     1761.01     49.76 o 
  -3   4   5      292.15      265.11     15.96 o 
  -2   4   5    26119.79    26663.10    324.18 o 
  -1   4   5    11522.11    11616.73    129.64 o 
   0   4   5     4344.78     4419.34     54.65 o 
   1   4   5     3727.81     3746.41     48.31 o 
   2   4   5       92.41       74.46     11.17 o 
   3   4   5      975.31      992.46     26.18 o 
   4   4   5     3803.65     3909.12     61.43 o 
   5   4   5       78.36      107.56     17.38 o 
   6   4   5     1757.49     1736.03     52.23 o 
   7   4   5     1990.26     1989.93    102.44 o 
   8   4   5       11.23      -33.54     53.06 o 
  -8   5   5     1356.80     1367.85     71.56 o 
  -7   5   5     1189.32     1209.39    220.72 o 
  -6   5   5      248.93      242.40     53.82 o 
  -5   5   5     1608.79     1678.65     71.20 o 
  -4   5   5      177.32      191.41     17.16 o 
  -3   5   5     3735.93     3682.31     91.45 o 
  -2   5   5     1145.34     1067.30     49.97 o 
  -1   5   5      197.92      211.06     10.74 o 
   0   5   5     3644.00     3842.34     50.67 o 
   1   5   5     3687.35     3565.32     49.28 o 
   2   5   5        6.58       25.60     10.95 o 
   3   5   5     1234.18     1185.30     27.94 o 
   4   5   5     1224.82     1256.00     37.67 o 
   5   5   5        0.08       20.46     16.81 o 
   6   5   5     1923.05     1921.24     65.88 o 
   7   5   5       56.49       33.02     34.49 o 
   8   5   5       44.43       76.82     45.38 o 
  -8   6   5      963.85      828.29     57.53 o 
  -7   6   5       19.46       -3.49     30.32 o 
  -6   6   5      154.68      104.35     32.94 o 
  -5   6   5      333.57      367.72    141.80 o 
  -4   6   5     2978.06     2997.17     76.13 o 
  -3   6   5    10595.67    10416.58    144.32 o 
  -2   6   5      449.13      551.07     45.76 o 
  -1   6   5     2377.81     2617.33     59.76 o 
   0   6   5     7347.75     7735.48     93.88 o 
   1   6   5     1119.00     1116.91     26.37 o 
   2   6   5     1438.68     1419.13     49.69 o 
   3   6   5    14326.38    14553.78    193.63 o 
   4   6   5       39.36       70.31     14.71 o 
   5   6   5    10461.78    10635.69    183.30 o 
   6   6   5      546.17      536.11     41.76 o 
   7   6   5      180.23      209.60     77.81 o 
   8   6   5     1283.56     1195.66    225.45 o 
   9   6   5      224.38      173.71     76.44 o 
  -7   7   5       10.32       23.12     37.34 o 
  -6   7   5       51.78       69.96     33.10 o 
  -5   7   5      239.76      220.47     41.17 o 
  -4   7   5       19.25       21.58     17.34 o 
  -3   7   5     8301.10     7896.19    116.20 o 
  -2   7   5     5223.11     5229.97     75.11 o 
  -1   7   5    10016.41     9629.52    118.16 o 
   0   7   5    14222.07    14418.59    164.46 o 
   1   7   5     8549.58     9006.65    111.25 o 
   2   7   5     6985.91     6864.73     91.59 o 
   3   7   5      177.27      219.62     18.81 o 
   4   7   5     7290.20     7452.88     99.75 o 
   5   7   5       94.92      131.00     30.07 o 
   6   7   5     5557.46     5347.82    121.26 o 
   7   7   5      189.29      246.27     41.52 o 
   8   7   5      142.66       80.36     42.17 o 
   9   7   5       51.05       16.05     46.33 o 
  -7   8   5       52.66       60.23    112.73 o 
  -6   8   5     1327.13     1405.33     63.92 o 
  -5   8   5     3897.47     3819.68    129.60 o 
  -4   8   5     4131.36     4213.49    103.97 o 
  -3   8   5      105.44       94.46     27.13 o 
  -2   8   5     9874.23     9550.37    123.25 o 
  -1   8   5     2889.81     2875.59     49.37 o 
   0   8   5      464.11      510.94     29.80 o 
   1   8   5      348.60      405.79     21.16 o 
   2   8   5      171.57      186.56     20.25 o 
   3   8   5      357.31      406.70     24.70 o 
   4   8   5     6318.15     6149.96    186.06 o 
   5   8   5    11353.38    11677.16    207.84 o 
   6   8   5       23.50       47.89     33.55 o 
   7   8   5     2963.35     2839.47    174.42 o 
   8   8   5        9.32      -40.50     40.50 o 
   9   8   5       58.12       81.56     48.90 o 
  -7   9   5     1191.45     1308.63    166.39 o 
  -6   9   5     1089.82     1123.81     62.56 o 
  -5   9   5      863.53      871.22    265.14 o 
  -4   9   5      775.90      662.99     44.68 o 
  -3   9   5     1739.53     1808.91     60.13 o 
  -2   9   5     3134.06     3215.99     89.30 o 
  -1   9   5    14738.01    14775.59    177.63 o 
   0   9   5      273.70      291.50     20.14 o 
   1   9   5     4611.37     4473.89     71.53 o 
   2   9   5     3568.77     3585.98     87.72 o 
   3   9   5     6223.75     6201.81     94.14 o 
   4   9   5     3425.88     3531.53     90.11 o 
   5   9   5      667.39      600.34     43.90 o 
   6   9   5      639.66      613.89     81.98 o 
   7   9   5      620.63      708.85     55.92 o 
   8   9   5      123.10      113.13     47.00 o 
   9   9   5       21.21        7.11     50.85 o 
  -6  10   5        3.40       23.99    121.42 o 
  -5  10   5     1428.11     1395.75     64.86 o 
  -4  10   5       65.03       73.58     89.55 o 
  -3  10   5     3852.21     3867.06    151.30 o 
  -2  10   5    14696.84    14375.17    334.87 o 
  -1  10   5      117.01      112.72     19.07 o 
   0  10   5     3182.46     3220.41     59.84 o 
   1  10   5      888.42      893.55     35.18 o 
   2  10   5      242.96      246.09     26.76 o 
   3  10   5     2224.99     2270.40     60.12 o 
   4  10   5     1502.77     1452.52     60.94 o 
   5  10   5       37.09       -6.12     33.09 o 
   6  10   5     2190.31     2167.61     80.49 o 
   7  10   5      146.93      148.42     60.48 o 
   8  10   5      216.27      269.31     56.56 o 
   9  10   5      501.23      409.00     64.35 o 
  -6  11   5      421.46      434.17     72.02 o 
  -5  11   5       12.16      -36.91     95.14 o 
  -4  11   5      282.22      410.43    147.59 o 
  -3  11   5     1654.48     1633.36    284.51 o 
  -2  11   5      713.53      643.21     43.63 o 
  -1  11   5       16.85       11.40     38.25 o 
   0  11   5      127.09      116.97     28.54 o 
   1  11   5     1631.22     1588.47     49.11 o 
   2  11   5       77.46       65.06     34.54 o 
   3  11   5      277.51      292.26     38.37 o 
   4  11   5      316.21      269.70     55.30 o 
   5  11   5       39.09       68.24     37.24 o 
   6  11   5      944.61     1000.85     64.41 o 
   7  11   5      109.56       88.86     46.27 o 
   8  11   5      415.86      555.96     69.37 o 
  -5  12   5      208.74      212.21    101.14 o 
  -4  12   5     1218.14     1248.52     65.34 o 
  -3  12   5      549.63      550.80     43.08 o 
  -2  12   5      101.74      107.52     34.44 o 
  -1  12   5      212.51      225.05     34.61 o 
   0  12   5     1121.45     1169.42     64.00 o 
   1  12   5     2881.26     3156.80     74.90 o 
   2  12   5     5894.34     5628.90    140.89 o 
   3  12   5      758.20      720.99     71.91 o 
   4  12   5      406.14      476.81    103.07 o 
   5  12   5      695.82      718.34     57.58 o 
   6  12   5      183.81      185.18     47.99 o 
   7  12   5      161.31      194.11     52.05 o 
   8  12   5      359.45      320.67    101.39 o 
  -5  13   5        4.38     -223.01    236.94 o 
  -4  13   5      886.20      864.88     89.65 o 
  -3  13   5     1479.96     1522.99    182.66 o 
  -2  13   5      328.67      377.88     59.11 o 
  -1  13   5     1281.28     1316.08    187.38 o 
   0  13   5     2758.00     2723.57     72.22 o 
   1  13   5     3032.73     3295.91    142.59 o 
   2  13   5     1954.12     1996.37     78.75 o 
   3  13   5     2593.90     2513.38    115.77 o 
   4  13   5      349.73      396.85     48.70 o 
   5  13   5     1606.39     1542.13     97.17 o 
   6  13   5       33.25      -21.04     45.67 o 
   7  13   5      337.40      294.59     58.79 o 
  -4  14   5      836.93      975.37     92.90 o 
  -3  14   5     1898.06     1913.34    174.88 o 
  -2  14   5     1691.89     1800.60     89.69 o 
  -1  14   5       49.99      -38.22     46.35 o 
   0  14   5        7.48       25.96     47.56 o 
   1  14   5     1192.60     1148.70     68.00 o 
   2  14   5      133.98      163.82     46.03 o 
   3  14   5     6791.69     6822.31    155.55 o 
   4  14   5     8644.46     8144.58    179.48 o 
   5  14   5       30.77       19.78     47.74 o 
   6  14   5      106.72      132.64     54.78 o 
   7  14   5        4.25      -25.82     77.05 o 
  -3  15   5      481.82      499.46    109.98 o 
  -2  15   5     1187.54     1156.73     81.82 o 
  -1  15   5     1134.69     1215.68     89.24 o 
   0  15   5       68.94       70.49     54.77 o 
   1  15   5      201.16      221.28     93.31 o 
   2  15   5     2392.20     2368.34     98.44 o 
   3  15   5     2215.90     2119.64     94.56 o 
   4  15   5      265.09      302.57     57.27 o 
   5  15   5      563.32      477.29     75.83 o 
   6  15   5       75.11       39.06     56.44 o 
  -2  16   5       27.18       14.84     60.89 o 
  -1  16   5       46.07      160.30     71.66 o 
   1  16   5      104.73      134.07     99.71 o 
   2  16   5      411.72      464.22    107.64 o 
   3  16   5      665.85      592.25     67.33 o 
   4  16   5       52.45       57.50     54.68 o 
   5  16   5     1104.08     1158.84    114.20 o 
   1  17   5       67.56      154.09    114.25 o 
   2  17   5      617.65      427.52    120.76 o 
   3  17   5      317.25      479.87    120.76 o 
   4  17   5      263.98      239.58     82.23 o 
  -4 -15   6       72.90        8.64    129.29 o 
  -3 -15   6     1363.65     1604.03    299.85 o 
  -2 -15   6     1509.36     1630.10    204.21 o 
  -1 -15   6      598.00      672.70    106.65 o 
   0 -15   6     1229.77     1234.58    121.31 o 
   1 -15   6      422.41      662.43    192.62 o 
  -5 -14   6      847.45      670.83     75.01 o 
  -4 -14   6      583.36      582.00    209.24 o 
  -3 -14   6      294.87      159.95     89.90 o 
  -2 -14   6      600.90      513.02     96.22 o 
  -1 -14   6      910.67      741.90    181.39 o 
   0 -14   6       40.67      130.52    132.75 o 
   1 -14   6        9.60      -25.21     64.75 o 
   2 -14   6      284.23      324.18     80.54 o 
  -6 -13   6       29.70      -49.07     74.41 o 
  -5 -13   6      311.74      320.09     60.31 o 
  -4 -13   6     1129.63     1219.68     76.81 o 
  -3 -13   6       55.54       73.74    101.39 o 
  -2 -13   6        9.84      -18.43     72.68 o 
  -1 -13   6     1179.66     1147.01    101.74 o 
   0 -13   6       80.41       13.69     69.65 o 
   1 -13   6       42.14      220.25     72.53 o 
   2 -13   6      154.16       54.89     64.00 o 
   3 -13   6        3.55      -54.84     61.56 o 
  -7 -12   6        6.46      109.83     82.56 o 
  -6 -12   6      626.80      537.65     65.19 o 
  -5 -12   6      387.87      407.76     59.45 o 
  -4 -12   6      656.57      630.13     60.35 o 
  -3 -12   6        6.50       56.54     43.82 o 
  -2 -12   6     1432.55     1439.01    105.17 o 
  -1 -12   6     1190.98     1233.37    171.12 o 
   0 -12   6      609.13      673.56     83.51 o 
   1 -12   6     1473.81     1493.96    113.23 o 
   2 -12   6        5.26       11.64     52.02 o 
   3 -12   6     3134.62     2962.48    224.13 o 
   4 -12   6      856.62      782.42    289.18 o 
   5 -12   6        0.25       69.32    249.44 o 
  -7 -11   6        1.52      -75.02    159.48 o 
  -6 -11   6      109.25      157.92     51.22 o 
  -5 -11   6     1773.57     1830.56    137.20 o 
  -4 -11   6     2117.00     2111.93     84.73 o 
  -3 -11   6     5396.60     5059.97    120.20 o 
  -2 -11   6     7474.98     7355.51    201.61 o 
  -1 -11   6      146.46      246.36     63.45 o 
   0 -11   6       40.83       67.07     57.23 o 
   1 -11   6       35.66       -0.31     52.37 o 
   2 -11   6      822.66      770.63     67.25 o 
   3 -11   6      245.90      186.06     45.73 o 
   4 -11   6     1722.92     1526.72    112.22 o 
   5 -11   6       21.06      120.69    170.66 o 
  -8 -10   6     1837.27     2185.79    213.25 o 
  -7 -10   6      213.29      296.97     73.40 o 
  -6 -10   6       29.17       -5.39     55.13 o 
  -5 -10   6      198.96      179.71     46.86 o 
  -4 -10   6     1905.49     1976.19     78.73 o 
  -3 -10   6       12.61       21.62     36.19 o 
  -2 -10   6      866.34      923.92     54.60 o 
  -1 -10   6       68.16       86.54     56.68 o 
   0 -10   6     2209.08     1930.51     98.94 o 
   1 -10   6     1189.90      960.13     70.25 o 
   2 -10   6     3045.88     3169.93    106.83 o 
   3 -10   6     3597.85     3606.70    106.72 o 
   4 -10   6        3.95       27.79     54.28 o 
   5 -10   6     2299.05     2259.05    208.58 o 
   6 -10   6      180.19      152.95    140.93 o 
  -8  -9   6       61.37       33.77     35.85 o 
  -7  -9   6       52.91       40.86     57.37 o 
  -6  -9   6      192.30       82.67     45.86 o 
  -5  -9   6        3.64       71.18     39.05 o 
  -4  -9   6     1765.43     1745.19     70.27 o 
  -3  -9   6     7915.85     8118.19    147.14 o 
  -2  -9   6      216.86      191.55     36.18 o 
  -1  -9   6     6857.52     6969.12    148.85 o 
   0  -9   6     5169.10     5153.48    145.60 o 
   1  -9   6     2673.91     2621.88     90.75 o 
   2  -9   6      260.66      273.09     93.75 o 
   3  -9   6     1113.15     1109.45     62.15 o 
   4  -9   6       46.37       54.73     38.88 o 
   5  -9   6     1425.39     1377.57    199.73 o 
   6  -9   6      189.12      177.91     93.41 o 
  -8  -8   6       84.95       19.66     86.04 o 
  -7  -8   6      507.85      504.79     43.51 o 
  -6  -8   6      493.28      502.32     49.70 o 
  -5  -8   6     1979.35     2063.78    114.94 o 
  -4  -8   6     5446.28     5342.20    113.54 o 
  -3  -8   6       89.06       58.21     31.88 o 
  -2  -8   6     2087.09     2092.56     66.53 o 
  -1  -8   6       75.68       48.28     27.80 o 
   0  -8   6      245.21      306.47     73.17 o 
   1  -8   6      431.14      355.10     72.96 o 
   2  -8   6      218.70      197.85     36.79 o 
   3  -8   6      305.83      266.95     35.15 o 
   4  -8   6     2733.85     2541.40     79.71 o 
   5  -8   6      860.46      791.43    121.06 o 
   6  -8   6       67.13      356.47    241.82 o 
   7  -8   6      350.95      325.53     82.59 o 
  -9  -7   6       49.92     -127.16    127.57 o 
  -8  -7   6        9.64      -16.15     73.64 o 
  -7  -7   6        9.21      -16.36     40.76 o 
  -6  -7   6      812.43      834.17     62.60 o 
  -5  -7   6     1027.18     1043.34     62.88 o 
  -4  -7   6        2.99      -45.83     45.83 o 
  -3  -7   6     1168.55     1286.21     59.52 o 
  -2  -7   6      839.72      847.14     44.35 o 
  -1  -7   6        5.69       -9.22     22.83 o 
   0  -7   6      376.96      351.15     27.20 o 
   1  -7   6      733.65      685.88     44.81 o 
   2  -7   6     1576.37     1517.76     98.90 o 
   3  -7   6     3140.85     3068.59     81.04 o 
   4  -7   6     1087.02     1060.87     85.15 o 
   5  -7   6      233.00      251.99     63.90 o 
   6  -7   6      808.81      876.58     59.15 o 
   7  -7   6      231.76      238.92     48.49 o 
  -9  -6   6        1.45       17.04     54.94 o 
  -8  -6   6      219.45      297.57     39.54 o 
  -7  -6   6      418.22      415.46     37.95 o 
  -6  -6   6     5379.49     5279.73     93.27 o 
  -5  -6   6      108.41      126.23     30.77 o 
  -4  -6   6     1262.83     1267.60     53.60 o 
  -3  -6   6     2842.91     3071.31    145.88 o 
  -2  -6   6     4675.61     4777.96     99.81 o 
  -1  -6   6     1086.93     1086.11     28.02 o 
   0  -6   6    12954.86    13037.48    165.05 o 
   1  -6   6      826.14      831.08     47.14 o 
   2  -6   6     7963.66     7751.44    183.12 o 
   3  -6   6     1188.64     1204.94     46.23 o 
   4  -6   6      432.33      426.61     33.67 o 
   5  -6   6       11.42      -23.61     27.60 o 
   6  -6   6      144.80      102.08     35.31 o 
   7  -6   6      199.11      171.49     41.62 o 
   8  -6   6     1075.29     1167.30     72.78 o 
  -9  -5   6       37.27       57.08     48.79 o 
  -8  -5   6       16.68        2.19     30.79 o 
  -7  -5   6       83.05       95.69     30.44 o 
  -6  -5   6     4367.27     4388.49    118.03 o 
  -5  -5   6     2485.29     2318.06     82.07 o 
  -4  -5   6     3319.81     3260.65     89.07 o 
  -3  -5   6     6140.81     5966.53    105.61 o 
  -2  -5   6     4636.63     4725.92    137.45 o 
  -1  -5   6     5029.31     5273.88     74.76 o 
   0  -5   6     2324.19     2504.52     51.57 o 
   1  -5   6     6541.74     6786.95    107.84 o 
   2  -5   6       58.41       63.95     23.19 o 
   3  -5   6     8525.89     8165.24    143.96 o 
   4  -5   6     2400.01     2424.44     71.28 o 
   5  -5   6      509.11      532.28     60.96 o 
   6  -5   6      457.18      446.24     80.14 o 
   7  -5   6     2560.84     2801.87    102.81 o 
   8  -5   6     1114.90     1198.49     69.36 o 
  -9  -4   6     1508.23     1583.70     69.66 o 
  -8  -4   6      691.43      715.31     46.38 o 
  -7  -4   6     1796.56     1705.34    126.55 o 
  -6  -4   6      413.71      445.98     33.69 o 
  -5  -4   6     3460.19     3268.96     62.69 o 
  -4  -4   6     4173.96     4154.41    105.45 o 
  -3  -4   6     2786.15     2695.71     82.13 o 
  -2  -4   6      458.66      476.34     25.30 o 
  -1  -4   6     1997.99     2125.53     47.48 o 
   0  -4   6     1475.77     1540.50     33.47 o 
   1  -4   6     9110.04     8810.34    108.94 o 
   2  -4   6    22753.90    22869.36    325.56 o 
   3  -4   6       24.65       32.49     18.12 o 
   4  -4   6     2209.51     2193.77     57.89 o 
   5  -4   6       55.00       24.60     69.89 o 
   6  -4   6      180.53      178.50    116.25 o 
   7  -4   6       90.31      125.24    112.37 o 
   8  -4   6      425.68      397.96     69.78 o 
  -9  -3   6        1.36        1.50     34.31 o 
  -8  -3   6      653.59      580.22     43.75 o 
  -7  -3   6        0.55      -30.85     30.85 o 
  -6  -3   6      834.82     1022.42     63.07 o 
  -5  -3   6      716.10      759.20     50.79 o 
  -4  -3   6    14822.54    14222.69    167.29 o 
  -3  -3   6     1223.51     1278.46     30.16 o 
  -2  -3   6     4990.16     4977.91     95.53 o 
  -1  -3   6     5203.39     5611.45     70.07 o 
   0  -3   6     8582.87     8725.20    101.09 o 
   1  -3   6     2313.13     2142.88     33.94 o 
   2  -3   6     4984.07     5493.83    115.99 o 
   3  -3   6      452.83      481.65     53.61 o 
   4  -3   6     4121.22     3979.90     80.98 o 
   5  -3   6     1823.85     1855.32     53.70 o 
   6  -3   6       12.10       91.44     33.72 o 
   7  -3   6      317.17      334.45     88.58 o 
   8  -3   6       65.67       48.58     37.54 o 
   9  -3   6     1379.36     1541.25     79.28 o 
  -9  -2   6      368.15      350.31    194.04 o 
  -8  -2   6     3254.62     2966.84     94.94 o 
  -7  -2   6     1622.18     1563.76     57.36 o 
  -6  -2   6     2511.93     2389.36    112.52 o 
  -5  -2   6     5197.04     5024.78     76.31 o 
  -4  -2   6      604.76      676.23     25.23 o 
  -3  -2   6      214.93      192.58     13.78 o 
  -2  -2   6     5739.74     5786.88     79.67 o 
  -1  -2   6       21.23       37.17      7.70 o 
   0  -2   6     3865.68     3952.41     56.46 o 
   1  -2   6       82.40       75.24      6.89 o 
   2  -2   6       62.60      140.53     15.22 o 
   3  -2   6     2228.68     2037.45     73.28 o 
   4  -2   6     5189.93     5338.31     97.76 o 
   5  -2   6     1574.69     1653.18     51.34 o 
   6  -2   6     1014.20     1121.03     72.35 o 
   7  -2   6      740.89      744.37     85.12 o 
   8  -2   6       26.41      420.00    228.70 o 
   9  -2   6        5.92      -47.23     91.63 o 
  -9  -1   6      320.63      295.11    111.05 o 
  -8  -1   6       24.01       43.61     45.79 o 
  -7  -1   6      203.16      160.84     90.97 o 
  -6  -1   6     1892.79     1894.48     54.31 o 
  -5  -1   6      340.24      377.22     25.33 o 
  -4  -1   6        3.28       -2.79     12.73 o 
  -3  -1   6     1236.79     1146.41     37.90 o 
  -2  -1   6     1676.02     1619.33     59.20 o 
  -1  -1   6      835.51      844.08     20.30 o 
   0  -1   6     3328.47     3338.84     56.60 o 
   1  -1   6     3932.86     3838.96     48.41 o 
   2  -1   6     5625.59     5753.04     73.53 o 
   3  -1   6      119.62       95.08     10.12 o 
   4  -1   6      781.29      745.21     24.82 o 
   5  -1   6    10772.04    10762.93    173.07 o 
   6  -1   6      698.14      739.17     49.24 o 
   7  -1   6     1368.83     1345.72    159.77 o 
   8  -1   6       13.05       36.84     32.45 o 
   9  -1   6     1156.66     1284.50    310.02 o 
  -9   0   6      106.92       89.14    131.83 o 
  -8   0   6        0.76       13.76     48.49 o 
  -7   0   6     1904.91     1776.68     59.83 o 
  -6   0   6      378.52      536.58     48.01 o 
  -5   0   6      927.16      894.91     47.18 o 
  -4   0   6      276.42      289.40     15.38 o 
  -3   0   6      884.18      936.55     24.10 o 
  -2   0   6     1990.43     1973.97     34.55 o 
  -1   0   6    26940.64    26589.21    282.11 o 
   0   0   6    21517.60    21364.61    225.95 o 
   1   0   6     5624.65     5729.38     84.56 o 
   2   0   6     3387.04     3349.93     51.51 o 
   3   0   6      128.95      149.10     19.64 o 
   4   0   6      223.77      212.81     14.70 o 
   5   0   6      732.02      756.71     80.62 o 
   6   0   6     1118.32     1221.81     43.13 o 
   7   0   6     1494.87     1640.25     86.30 o 
   8   0   6     5542.83     5788.42    145.15 o 
   9   0   6      699.10      549.70    248.52 o 
  -9   1   6        9.08      -55.40    125.53 o 
  -8   1   6       17.82       50.82     65.10 o 
  -7   1   6     1927.60     2016.57     61.21 o 
  -6   1   6     2487.35     2447.96     84.64 o 
  -5   1   6      528.77      498.89     29.22 o 
  -4   1   6     3445.72     3338.90     65.37 o 
  -3   1   6     6620.50     6513.45     91.86 o 
  -2   1   6     8495.79     8257.34    100.26 o 
  -1   1   6      124.51      128.36     11.39 o 
   0   1   6     6811.85     6923.63     80.67 o 
   1   1   6       25.21       32.31     10.19 o 
   2   1   6    18424.52    18624.23    198.02 o 
   3   1   6     5322.26     5123.47     63.90 o 
   4   1   6      106.46      116.54     15.02 o 
   5   1   6      187.42      245.61     29.58 o 
   6   1   6     7007.08     6823.83    101.22 o 
   7   1   6     7988.63     7892.26    224.96 o 
   8   1   6       50.94     -158.77    158.77 o 
  -8   2   6     2695.79     2534.84    209.49 o 
  -7   2   6      577.57      618.51     57.86 o 
  -6   2   6     1751.66     1779.02    118.85 o 
  -5   2   6     1168.13     1066.40     61.03 o 
  -4   2   6     2869.24     2769.04     59.07 o 
  -3   2   6      398.29      381.29     21.81 o 
  -2   2   6      204.92      181.47     20.16 o 
  -1   2   6     2337.78     2491.46     37.73 o 
   0   2   6    16581.07    16634.38    179.86 o 
   1   2   6    37642.44    37253.90    664.61 o 
   2   2   6     7157.80     7494.11     85.77 o 
   3   2   6     2684.77     2634.55     37.97 o 
   4   2   6      221.02      231.32     12.50 o 
   5   2   6      112.11       96.14     16.31 o 
   6   2   6       72.37       66.36     18.12 o 
   7   2   6     1090.13     1230.72     81.82 o 
   8   2   6      508.58      518.29     98.49 o 
  -8   3   6       43.36       33.08     41.62 o 
  -7   3   6      231.33      260.42     40.54 o 
  -6   3   6      512.04      466.02     42.94 o 
  -5   3   6    11995.99    11593.92    178.25 o 
  -4   3   6      583.63      520.68     27.38 o 
  -3   3   6     3365.67     3476.46    188.10 o 
  -2   3   6      401.49      448.86     30.67 o 
  -1   3   6     5014.93     4822.56     86.84 o 
   0   3   6    13241.78    13333.21    148.88 o 
   1   3   6       21.80       16.29     11.10 o 
   2   3   6     2778.44     2926.64     62.15 o 
   3   3   6     5901.26     6128.04     79.53 o 
   4   3   6     2625.14     2411.64     44.94 o 
   5   3   6      134.16      150.00     18.23 o 
   6   3   6     1971.49     1988.09     76.28 o 
   7   3   6      404.82      444.64     53.94 o 
   8   3   6     2281.13     2230.46     78.43 o 
  -8   4   6      158.50      195.06     43.27 o 
  -7   4   6     1445.55     1433.71     64.27 o 
  -6   4   6     3136.86     2989.06    128.79 o 
  -5   4   6      159.85      148.30     45.64 o 
  -4   4   6       47.65       39.00     16.71 o 
  -3   4   6      551.54      505.48     69.45 o 
  -2   4   6     7816.79     8212.84    184.23 o 
  -1   4   6      147.78      229.70     15.15 o 
   0   4   6      885.68      825.77     16.72 o 
   1   4   6      113.86      119.96     11.40 o 
   2   4   6    12280.92    12588.63    168.28 o 
   3   4   6      188.40      182.04     21.71 o 
   4   4   6        7.05       -6.41     12.71 o 
   5   4   6     3147.65     2999.81     73.87 o 
   6   4   6     5122.92     5063.35     83.41 o 
   7   4   6        7.74      -19.20     34.86 o 
   8   4   6        2.13       18.49     51.74 o 
  -8   5   6       46.44       52.86     41.53 o 
  -7   5   6     1333.05     1361.25    104.64 o 
  -6   5   6      146.76      133.69     49.96 o 
  -5   5   6      124.97      123.92     17.88 o 
  -4   5   6     2681.94     2609.20     50.45 o 
  -3   5   6     1807.08     1878.73     39.28 o 
  -2   5   6     1286.30     1313.85     29.44 o 
  -1   5   6     3558.93     3360.44     70.80 o 
   0   5   6      813.94      604.24     21.33 o 
   1   5   6      830.45      859.26     31.04 o 
   2   5   6      510.83      597.80     23.96 o 
   3   5   6     2476.52     2744.91     46.57 o 
   4   5   6     7781.01     7594.24    101.06 o 
   5   5   6     1853.11     1885.48     43.72 o 
   6   5   6      233.40      251.02     26.10 o 
   7   5   6       38.99      -11.18     46.35 o 
   8   5   6      497.48      530.46     59.51 o 
  -8   6   6      495.91      465.25     52.60 o 
  -7   6   6       94.25       32.06     42.23 o 
  -6   6   6       12.96       81.83     94.02 o 
  -5   6   6       20.37        2.99     17.63 o 
  -4   6   6       13.10       29.84     21.29 o 
  -3   6   6      703.74      753.40     27.31 o 
  -2   6   6    16889.52    16217.76    282.95 o 
  -1   6   6    13268.80    12582.24    144.13 o 
   0   6   6      244.97      310.81     13.65 o 
   1   6   6     3718.32     3660.06     52.32 o 
   2   6   6      654.01      757.70     29.51 o 
   3   6   6     1124.12     1173.68     35.42 o 
   4   6   6      461.28      515.19     23.28 o 
   5   6   6     5286.91     5460.54    109.42 o 
   6   6   6      482.96      630.94     39.15 o 
   7   6   6     9507.00     9518.68    185.25 o 
   8   6   6     2050.39     2037.31     81.74 o 
   9   6   6        5.75        5.08     43.15 o 
  -7   7   6     2647.21     2643.09     93.51 o 
  -6   7   6      811.68      733.54     83.65 o 
  -5   7   6      428.54      394.23     76.79 o 
  -4   7   6     1971.66     1969.80     46.81 o 
  -3   7   6     7124.66     6963.45    105.59 o 
  -2   7   6      913.43      955.91     49.35 o 
  -1   7   6     3586.24     3427.88     52.05 o 
   0   7   6     1638.82     1702.81     32.36 o 
   1   7   6    13946.16    14108.03    179.58 o 
   2   7   6     7248.94     6841.22     90.84 o 
   3   7   6      949.19      933.85     53.02 o 
   4   7   6     1249.11     1278.58     36.12 o 
   5   7   6     3020.33     2991.44     63.51 o 
   6   7   6     6176.16     6207.64    198.06 o 
   7   7   6       35.44       24.20     35.98 o 
   8   7   6      528.87      518.55     52.71 o 
   9   7   6        2.91      -46.00     46.00 o 
  -7   8   6      177.63      202.43     44.21 o 
  -6   8   6      101.88      158.56     35.86 o 
  -5   8   6      119.13       93.26    100.32 o 
  -4   8   6      319.78      347.77     32.82 o 
  -3   8   6      336.85      345.69     37.71 o 
  -2   8   6     2057.51     2118.43     94.34 o 
  -1   8   6     5027.33     4913.36    110.97 o 
   0   8   6    20106.74    19703.40    268.38 o 
   1   8   6     2810.63     2724.14     48.83 o 
   2   8   6       36.14       59.80     18.01 o 
   3   8   6        3.56       11.78     17.53 o 
   4   8   6      234.32      244.13     25.46 o 
   5   8   6      193.73      212.32     45.13 o 
   6   8   6      490.20      596.93     46.32 o 
   7   8   6      350.01      395.62     47.44 o 
   8   8   6      171.04      182.78     46.86 o 
   9   8   6     1365.85     1307.51    122.84 o 
  -7   9   6      236.77      842.44    297.72 o 
  -6   9   6     6387.96     6718.07    171.17 o 
  -5   9   6     1607.69     1694.03    261.59 o 
  -4   9   6        5.48       35.35     92.90 o 
  -3   9   6      508.88      584.42     44.76 o 
  -2   9   6     1259.97     1289.60     69.24 o 
  -1   9   6     3519.68     3586.67     59.70 o 
   0   9   6     1256.71     1276.01     53.51 o 
   1   9   6      264.32      279.67     21.46 o 
   2   9   6     3953.59     3846.21     99.06 o 
   3   9   6     3218.73     3344.34     63.71 o 
   4   9   6      252.60      283.09     34.65 o 
   5   9   6     2195.99     2314.68     99.41 o 
   6   9   6      823.80      846.71     86.40 o 
   7   9   6      434.14      502.54     71.76 o 
   8   9   6        7.16      -12.52     43.10 o 
   9   9   6       11.04       32.25     51.78 o 
  -6  10   6      702.66      738.20     55.64 o 
  -5  10   6      173.78      207.34     92.09 o 
  -4  10   6      529.59      592.82     56.41 o 
  -3  10   6     2803.47     2741.48    139.71 o 
  -2  10   6      903.93      888.46     53.00 o 
  -1  10   6      179.63      119.83     18.68 o 
   0  10   6     1869.88     1954.13     44.55 o 
   1  10   6     2450.30     2448.90     55.44 o 
   2  10   6     1657.31     1603.54     86.50 o 
   3  10   6       56.39       23.70     28.16 o 
   4  10   6     2130.80     2190.69     79.94 o 
   5  10   6     2364.44     2567.63     83.38 o 
   6  10   6       17.40       37.79     37.55 o 
   7  10   6      271.43      319.44    134.17 o 
   8  10   6       46.12       81.49     47.93 o 
   9  10   6     1302.47     1091.28     79.26 o 
  -6  11   6      362.36      391.66     51.32 o 
  -5  11   6     1524.78     1468.49     68.79 o 
  -4  11   6      629.76      633.18    167.51 o 
  -3  11   6       26.72      -20.60     89.30 o 
  -2  11   6      122.31      195.95     44.27 o 
  -1  11   6     2195.94     2062.83     49.86 o 
   0  11   6     1201.26     1162.54     40.45 o 
   1  11   6      591.43      683.62     34.36 o 
   2  11   6      411.46      389.79     33.76 o 
   3  11   6     3737.12     3581.37    143.73 o 
   4  11   6     3325.79     3132.46    208.98 o 
   5  11   6       29.92       86.30     37.77 o 
   6  11   6       10.17       36.61     37.53 o 
   7  11   6      328.35      392.03     54.30 o 
   8  11   6        7.76      -38.87     47.00 o 
  -5  12   6       10.42       40.66    145.51 o 
  -4  12   6       88.68       56.06     33.06 o 
  -3  12   6     3261.65     3279.02    251.73 o 
  -2  12   6     3722.04     3844.95    103.41 o 
  -1  12   6      784.27      816.56     74.86 o 
   0  12   6      397.29      361.37     42.10 o 
   1  12   6       39.29       16.81     25.64 o 
   2  12   6     1872.98     1770.39     69.09 o 
   3  12   6        1.86       -9.35     32.64 o 
   4  12   6     3910.70     3932.69    107.34 o 
   5  12   6       15.41      -12.32     54.99 o 
   6  12   6     1786.65     1826.27    111.05 o 
   7  12   6      904.28     1112.88     73.18 o 
   8  12   6      361.62      443.37     83.65 o 
  -5  13   6      324.56      307.68     54.79 o 
  -4  13   6     2655.00     2860.25     98.58 o 
  -3  13   6      891.68      816.78    149.42 o 
  -2  13   6     1279.36     1400.20    243.09 o 
  -1  13   6      646.75      709.19     55.12 o 
   0  13   6     1899.11     1938.73     58.04 o 
   1  13   6     1819.32     1758.62     73.72 o 
   2  13   6      457.62      455.19     47.51 o 
   3  13   6     2647.17     2524.61    158.06 o 
   4  13   6      789.33      777.81    137.22 o 
   5  13   6     5361.07     5390.82    137.96 o 
   6  13   6      194.50      210.91     52.18 o 
   7  13   6      586.25      470.18     64.29 o 
  -4  14   6      735.12      711.80    147.54 o 
  -3  14   6      796.16      821.72     89.45 o 
  -2  14   6      143.27      189.63     65.46 o 
  -1  14   6     5531.76     5829.54    157.35 o 
   0  14   6     2808.19     2648.21     96.08 o 
   1  14   6      413.64      454.32     53.26 o 
   2  14   6     1476.65     1572.49     76.84 o 
   3  14   6        3.31       30.97     41.31 o 
   4  14   6      409.84      460.54     83.10 o 
   5  14   6      438.88      522.69     61.16 o 
   6  14   6     1315.48     1161.90     77.97 o 
   7  14   6       21.33       60.85     70.14 o 
  -3  15   6       47.81      -20.35    155.62 o 
  -2  15   6     1280.32     1369.22    119.08 o 
  -1  15   6       13.29       76.13     60.38 o 
   1  15   6       15.25       45.23     76.84 o 
   2  15   6      285.08      301.76     53.55 o 
   3  15   6      101.49      111.55     77.56 o 
   4  15   6       65.62       83.06     49.53 o 
   5  15   6      362.45      315.76     60.89 o 
   6  15   6       34.31       75.31     82.13 o 
  -2  16   6      388.15      299.04     73.79 o 
   1  16   6       52.29      213.35    104.90 o 
   2  16   6        5.66      104.78     52.58 o 
   3  16   6      967.32      980.45     75.97 o 
   4  16   6     2071.54     2183.38    101.95 o 
   5  16   6      347.80      302.88     80.00 o 
   1  17   6      112.08      156.13    118.21 o 
   2  17   6      755.17     1010.76    135.80 o 
   3  17   6     1189.94     1042.10    128.99 o 
   4  17   6        1.68       86.60     76.74 o 
  -3 -15   7      122.54       82.64    126.75 o 
  -2 -15   7      538.65      599.00    140.07 o 
  -1 -15   7        5.51       91.45     90.44 o 
   0 -15   7      796.63      887.98    204.21 o 
  -5 -14   7       18.01      114.96    145.05 o 
  -4 -14   7       14.87       75.66    103.22 o 
  -3 -14   7       77.63       16.40     94.02 o 
  -2 -14   7       33.76      -41.70    113.64 o 
  -1 -14   7       16.42       -5.74     75.20 o 
   0 -14   7      444.13      671.82    101.08 o 
   1 -14   7      387.71      195.49     95.90 o 
   2 -14   7      490.65      374.87    190.38 o 
  -6 -13   7      470.39      556.73     72.47 o 
  -5 -13   7       43.08      110.03     88.32 o 
  -4 -13   7        0.43      -54.35     89.45 o 
  -3 -13   7     1351.02     1455.44    188.50 o 
  -2 -13   7     1896.50     2006.30    130.20 o 
  -1 -13   7        9.90      -33.44     71.81 o 
   0 -13   7      668.70      691.86    136.31 o 
   1 -13   7      919.94      873.77    101.95 o 
   2 -13   7      491.43      436.30     79.99 o 
   3 -13   7      253.40      217.29     73.07 o 
  -6 -12   7      159.80      168.42     57.77 o 
  -5 -12   7      395.65      411.93     72.87 o 
  -4 -12   7     2000.26     2043.58     89.46 o 
  -3 -12   7     2444.99     2829.63    144.71 o 
  -2 -12   7     1107.91      980.70     97.68 o 
  -1 -12   7     1842.18     1799.61    113.76 o 
   0 -12   7       19.63       59.97     71.46 o 
   1 -12   7       11.53      -13.38     59.23 o 
   2 -12   7      395.85      234.40     68.12 o 
   3 -12   7      313.53      274.58    108.05 o 
   4 -12   7     1118.16      957.87    214.83 o 
  -7 -11   7      884.21      757.59     48.51 o 
  -6 -11   7      138.92       64.79     55.07 o 
  -5 -11   7      903.91      849.34     67.51 o 
  -4 -11   7      750.06      679.99     61.79 o 
  -3 -11   7     1978.00     2034.64     82.96 o 
  -2 -11   7      211.08      165.55     65.98 o 
  -1 -11   7     5518.33     5476.31    173.62 o 
   0 -11   7     4829.84     4633.01    192.82 o 
   1 -11   7      291.83      300.89     64.66 o 
   2 -11   7       50.04       90.76     96.67 o 
   3 -11   7     1447.58     1639.87    250.72 o 
   4 -11   7     1910.34     2016.93    146.19 o 
   5 -11   7       12.13       36.15     56.72 o 
  -7 -10   7     1168.10     1094.00    111.22 o 
  -6 -10   7      263.10      269.43     86.70 o 
  -5 -10   7       41.51       24.96     43.22 o 
  -4 -10   7      113.58      104.98     42.44 o 
  -3 -10   7     2692.79     2547.24     86.45 o 
  -2 -10   7     3212.92     3227.12     91.73 o 
  -1 -10   7      532.96      518.60     71.31 o 
   0 -10   7       73.21       66.93     55.87 o 
   1 -10   7       25.16      128.74     67.75 o 
   2 -10   7       17.72       21.64     44.38 o 
   3 -10   7        7.30      -42.25     42.36 o 
   4 -10   7     1135.73     1138.61     95.26 o 
   5 -10   7      105.17      158.36    124.57 o 
   6 -10   7      827.60     1072.46    331.06 o 
  -8  -9   7     2075.14     1995.00    198.92 o 
  -7  -9   7      935.29      826.38     50.92 o 
  -6  -9   7      189.71      216.57     63.95 o 
  -5  -9   7       79.77      115.48     42.48 o 
  -4  -9   7      318.02      308.26     45.74 o 
  -3  -9   7     2405.55     2427.78     81.57 o 
  -2  -9   7      226.10      258.07     50.57 o 
  -1  -9   7     1493.51     1422.42     87.61 o 
   0  -9   7     1874.83     1736.91     94.32 o 
   1  -9   7     3393.50     3372.91    118.98 o 
   2  -9   7      436.25      464.14     52.32 o 
   3  -9   7     2080.19     1998.25    126.48 o 
   4  -9   7      392.95      418.93    145.92 o 
   5  -9   7      607.43      650.60    107.11 o 
   6  -9   7      433.48      484.34     58.35 o 
  -8  -8   7      149.51      143.98     53.47 o 
  -7  -8   7       34.90        0.53     31.37 o 
  -6  -8   7      622.94      624.05    127.01 o 
  -5  -8   7      151.30      174.19     47.61 o 
  -4  -8   7      692.75      781.39     56.24 o 
  -3  -8   7      514.32      575.30     46.33 o 
  -2  -8   7     1242.55     1258.12     57.73 o 
  -1  -8   7      792.18      791.85     82.55 o 
   0  -8   7     1757.72     1898.77     90.95 o 
   1  -8   7      310.81      230.43     57.55 o 
   2  -8   7     4682.74     4468.37    111.59 o 
   3  -8   7     4269.55     3915.31    121.01 o 
   4  -8   7        2.80        1.45     33.92 o 
   5  -8   7      155.04      135.33     67.76 o 
   6  -8   7       69.95       80.95     75.01 o 
   7  -8   7      247.88      266.82     54.48 o 
  -8  -7   7       53.71       53.61     80.50 o 
  -7  -7   7     1145.42     1132.31    133.41 o 
  -6  -7   7      333.23      268.62     77.31 o 
  -5  -7   7      442.40      531.89     75.37 o 
  -4  -7   7      424.34      458.95     66.39 o 
  -3  -7   7     7042.64     6756.12    126.61 o 
  -2  -7   7      812.71      794.17     45.17 o 
  -1  -7   7      522.79      523.87     53.50 o 
   0  -7   7      967.58     1047.09     42.14 o 
   1  -7   7     4206.59     4085.89    103.31 o 
   2  -7   7     3146.51     3087.54    177.56 o 
   3  -7   7      126.88       91.14     61.85 o 
   4  -7   7     2178.83     1974.93     96.64 o 
   5  -7   7      935.77      904.89     66.09 o 
   6  -7   7     2090.84     2006.32     79.50 o 
   7  -7   7      353.01      338.67    103.53 o 
  -9  -6   7      817.80      720.97    157.14 o 
  -8  -6   7        7.89      -16.19     31.79 o 
  -7  -6   7      697.37      647.04     59.56 o 
  -6  -6   7      320.56      317.10     29.03 o 
  -5  -6   7     4488.55     4467.03     82.81 o 
  -4  -6   7    10018.80     9631.86    159.23 o 
  -3  -6   7      737.53      867.52     45.21 o 
  -2  -6   7     1498.29     1420.65     62.83 o 
  -1  -6   7      709.33      770.73     36.97 o 
   0  -6   7      275.23      290.24     39.42 o 
   1  -6   7      284.27      260.93     42.60 o 
   2  -6   7     4266.92     4241.44     97.01 o 
   3  -6   7      474.12      510.49     37.17 o 
   4  -6   7    13602.71    13238.06    221.67 o 
   5  -6   7     4345.09     4219.64    104.92 o 
   6  -6   7      597.22      555.41    135.53 o 
   7  -6   7       23.68      -23.96    132.24 o 
   8  -6   7      435.41      484.34     56.72 o 
  -9  -5   7      176.00      172.02     64.24 o 
  -8  -5   7      330.93      390.64     79.64 o 
  -7  -5   7      285.73      308.60     72.78 o 
  -6  -5   7      694.21      696.88     40.02 o 
  -5  -5   7      555.02      557.90     35.86 o 
  -4  -5   7     2625.95     2673.31    149.79 o 
  -3  -5   7     1551.05     1684.25     71.56 o 
  -2  -5   7     3770.27     3793.19    163.90 o 
  -1  -5   7    19225.76    19894.05    275.92 o 
   0  -5   7     4109.63     4100.88     66.47 o 
   1  -5   7       47.07       56.96     17.03 o 
   2  -5   7     3233.09     3167.58     78.30 o 
   3  -5   7     7787.54     7702.39    160.10 o 
   4  -5   7      244.82      218.21     27.99 o 
   5  -5   7      563.75      575.94     38.45 o 
   6  -5   7      412.98      403.21     75.66 o 
   7  -5   7      108.95      128.99     47.11 o 
   8  -5   7      359.58     -109.68    253.81 o 
  -9  -4   7      522.94      622.33     51.66 o 
  -8  -4   7      345.09      364.86     41.67 o 
  -7  -4   7     1316.57     1229.58     54.01 o 
  -6  -4   7       32.79       21.87     30.75 o 
  -5  -4   7       66.72       41.01     18.46 o 
  -4  -4   7     2114.48     2046.18     56.12 o 
  -3  -4   7    14063.25    13567.50    179.02 o 
  -2  -4   7     6083.83     5873.98     78.48 o 
  -1  -4   7     2029.59     2102.37     34.53 o 
   0  -4   7     4463.68     5055.30     65.11 o 
   1  -4   7      700.17      729.44     49.35 o 
   2  -4   7      756.71      845.42     38.85 o 
   3  -4   7     3704.60     3630.67     79.13 o 
   4  -4   7     1825.57     1924.50    153.53 o 
   5  -4   7     1588.04     1482.23     57.68 o 
   6  -4   7     1828.30     1884.54     94.99 o 
   7  -4   7      172.67      203.20     44.88 o 
   8  -4   7     1242.14     1258.41    100.53 o 
  -9  -3   7     1273.83     1279.95    190.13 o 
  -8  -3   7      807.63      871.88     53.00 o 
  -7  -3   7       16.99      -14.04     26.10 o 
  -6  -3   7      509.82      503.59     34.63 o 
  -5  -3   7      785.92      772.34     31.18 o 
  -4  -3   7     2407.00     2208.12     47.32 o 
  -3  -3   7      464.08      479.95     21.50 o 
  -2  -3   7     3359.21     3346.94     52.16 o 
  -1  -3   7      503.23      407.62     17.81 o 
   0  -3   7     4534.24     4636.19     60.03 o 
   1  -3   7     9620.22    10790.56    141.84 o 
   2  -3   7     1029.21      946.23     43.61 o 
   3  -3   7      234.63      152.52     22.20 o 
   4  -3   7      690.09      782.17     74.01 o 
   5  -3   7      240.15      193.30     48.52 o 
   6  -3   7      352.59      387.84     38.53 o 
   7  -3   7      338.61      363.10     38.69 o 
   8  -3   7      645.06      811.71     72.07 o 
  -9  -2   7      271.29      214.65     40.50 o 
  -8  -2   7      176.11      101.03     39.85 o 
  -7  -2   7      736.20      801.51    108.30 o 
  -6  -2   7     2546.34     2534.44    153.43 o 
  -5  -2   7        2.91        7.88     18.01 o 
  -4  -2   7      299.49      296.79     18.58 o 
  -3  -2   7     1942.38     1915.55     37.85 o 
  -2  -2   7     4067.88     4172.36     60.37 o 
  -1  -2   7      211.16      210.58     11.64 o 
   0  -2   7        3.92        1.06     13.26 o 
   1  -2   7     9433.33     9664.89    110.54 o 
   2  -2   7    23367.67    24235.80    421.28 o 
   3  -2   7       14.96       -2.24     14.06 o 
   4  -2   7       29.84       41.72     22.84 o 
   5  -2   7      639.36      792.42     35.48 o 
   6  -2   7      153.56      173.37     39.09 o 
   7  -2   7        7.31       43.13     28.10 o 
   8  -2   7      555.82      567.12    150.64 o 
   9  -2   7      104.90      178.79    249.54 o 
  -9  -1   7      132.50      116.09     38.01 o 
  -8  -1   7       24.55       15.76     50.26 o 
  -7  -1   7       69.31       48.24     77.81 o 
  -6  -1   7       13.58       45.41     27.90 o 
  -5  -1   7      760.53      723.96     33.59 o 
  -4  -1   7     7076.69     6815.08    103.25 o 
  -3  -1   7      776.62      681.72     22.47 o 
  -2  -1   7      322.83      356.82     18.57 o 
  -1  -1   7        0.92        5.74      7.94 o 
   0  -1   7    13494.08    13981.54    153.96 o 
   1  -1   7    14662.18    14865.85    162.30 o 
   2  -1   7     1660.60     1548.96     66.10 o 
   3  -1   7     2377.87     2521.98    105.68 o 
   4  -1   7      696.87      654.58     23.08 o 
   5  -1   7     1360.60     1367.91     58.30 o 
   6  -1   7     1293.59     1255.94    111.59 o 
   7  -1   7     2370.27     2481.50     84.12 o 
   8  -1   7       17.72      309.31    220.57 o 
   9  -1   7     1310.48     1160.39    303.01 o 
  -9   0   7      503.89      422.65     64.55 o 
  -8   0   7        6.30       -5.44     30.54 o 
  -7   0   7       12.06       78.82     27.69 o 
  -6   0   7     5278.55     5028.87    106.51 o 
  -5   0   7    18880.67    18656.70    257.65 o 
  -4   0   7     1170.73     1153.76     39.27 o 
  -3   0   7     3143.66     3178.14     50.59 o 
  -2   0   7       97.65      119.29     17.70 o 
  -1   0   7       12.00        2.52      9.19 o 
   0   0   7     1195.63     1268.42     23.68 o 
   1   0   7    18449.93    18771.63    200.75 o 
   2   0   7       18.51       -3.39     18.31 o 
   3   0   7    18609.44    19067.63    231.54 o 
   4   0   7     7184.05     7182.99     96.43 o 
   5   0   7      494.82      464.59     26.02 o 
   6   0   7     1690.24     1679.37     49.39 o 
   7   0   7        4.77       50.96     35.47 o 
   8   0   7      870.54     1031.09    249.44 o 
   9   0   7      542.88      575.21    267.73 o 
  -9   1   7      117.20      106.32    139.15 o 
  -8   1   7       13.98       80.26    103.27 o 
  -7   1   7     3804.21     3666.20     89.39 o 
  -6   1   7      702.36      686.20     40.03 o 
  -5   1   7     2995.23     3042.76     96.31 o 
  -4   1   7     1679.04     1659.62     43.94 o 
  -3   1   7     3321.88     3138.64     49.58 o 
  -2   1   7    12435.79    12303.92    143.56 o 
  -1   1   7     6745.61     6544.66     81.19 o 
   0   1   7     4574.03     4460.36     58.16 o 
   1   1   7     1078.13     1166.53     28.96 o 
   2   1   7    20464.27    21113.63    223.85 o 
   3   1   7     2762.81     2875.05     40.80 o 
   4   1   7     3280.57     3266.36     54.95 o 
   5   1   7      980.49     1120.61     31.20 o 
   6   1   7      781.56      829.12    124.08 o 
   7   1   7      806.40      769.61     60.39 o 
   8   1   7     2002.39     2136.90    155.01 o 
  -8   2   7      656.72      749.28     83.10 o 
  -7   2   7      466.49      543.97     37.73 o 
  -6   2   7     1429.86     1354.40     50.69 o 
  -5   2   7        5.27       -4.96     17.95 o 
  -4   2   7    12094.43    11702.99    171.39 o 
  -3   2   7    10506.86    10389.89    150.10 o 
  -2   2   7      309.93      335.26     19.30 o 
  -1   2   7      492.87      459.83     35.23 o 
   0   2   7      124.88      122.71     11.22 o 
   1   2   7     1328.73     1330.01     24.76 o 
   2   2   7    13741.42    14451.63    157.16 o 
   3   2   7    10698.71    10635.33    120.77 o 
   4   2   7      270.01      257.49     17.33 o 
   5   2   7     1963.50     1911.19     42.30 o 
   6   2   7      425.95      450.00     24.72 o 
   7   2   7      890.78     1055.39    107.95 o 
   8   2   7      727.54      749.57     52.56 o 
   9   2   7       34.31       36.69     53.77 o 
  -8   3   7       36.02     -124.82    191.20 o 
  -7   3   7      536.60      595.06     58.68 o 
  -6   3   7       67.24       51.41     24.25 o 
  -5   3   7     1901.18     1976.03     88.16 o 
  -4   3   7        3.43       18.96     43.50 o 
  -3   3   7     1099.85      976.38     39.85 o 
  -2   3   7     1515.10     1455.79     37.50 o 
  -1   3   7     1807.34     1738.12     32.37 o 
   0   3   7      211.24      194.53     17.58 o 
   1   3   7     7242.92     7172.01    110.67 o 
   2   3   7     8753.09     8917.31    123.83 o 
   3   3   7      135.92      167.75      8.96 o 
   4   3   7      214.59      209.79     11.94 o 
   5   3   7      274.19      270.75     25.16 o 
   6   3   7      464.48      471.78     22.20 o 
   7   3   7      364.31      389.96     72.25 o 
   8   3   7      219.59      163.82     48.94 o 
  -8   4   7      166.97      213.71     71.51 o 
  -7   4   7      869.28      819.43    140.78 o 
  -6   4   7      517.36      482.61     37.93 o 
  -5   4   7     1126.59     1054.72     41.56 o 
  -4   4   7      557.22      566.05     91.37 o 
  -3   4   7     1421.71     1450.81     41.90 o 
  -2   4   7     1651.99     1794.89     60.55 o 
  -1   4   7      848.43      776.05     38.16 o 
   0   4   7     4096.79     4105.46     80.19 o 
   1   4   7    10314.83    10012.22    114.21 o 
   2   4   7     1660.49     1645.35     45.52 o 
   3   4   7     1087.28     1038.11     28.68 o 
   4   4   7     4768.49     4965.26     88.20 o 
   5   4   7     1634.35     1660.72     40.90 o 
   6   4   7      512.02      556.27     35.92 o 
   7   4   7     2534.86     2508.26    108.18 o 
   8   4   7      925.22      751.16    110.39 o 
  -8   5   7      133.32      137.06     83.81 o 
  -7   5   7      291.88      340.26     51.59 o 
  -6   5   7      431.60      403.55     30.11 o 
  -5   5   7     7037.30     6951.39    164.89 o 
  -4   5   7      648.09      594.45     27.99 o 
  -3   5   7      834.81      784.52     37.43 o 
  -2   5   7      698.90      683.80     20.47 o 
  -1   5   7    13613.28    14174.15    165.72 o 
   0   5   7    15818.93    15804.73    173.30 o 
   1   5   7     4810.13     5231.26     69.71 o 
   2   5   7      620.15      588.14     27.21 o 
   3   5   7     4482.64     4734.95     66.74 o 
   4   5   7      341.49      354.74     20.32 o 
   5   5   7     2912.59     3031.07     65.00 o 
   6   5   7     5899.26     5763.48    104.37 o 
   7   5   7       95.09       80.62     25.49 o 
   8   5   7     1260.88     1424.36    104.59 o 
   9   5   7       74.21      232.77     63.73 o 
  -8   6   7       93.10       69.06    215.39 o 
  -7   6   7      635.71      770.87    338.99 o 
  -6   6   7     6358.84     6446.17    158.77 o 
  -5   6   7     1684.65     1688.95     54.58 o 
  -4   6   7       81.10       61.07     24.51 o 
  -3   6   7        4.71       14.07     25.17 o 
  -2   6   7      193.21      198.13     17.21 o 
  -1   6   7      559.19      626.46     18.98 o 
   0   6   7    31370.90    32488.81    344.69 o 
   1   6   7    17699.62    18409.63    201.73 o 
   2   6   7     8130.21     8054.70    108.30 o 
   3   6   7    15017.05    15240.85    203.22 o 
   4   6   7     1395.57     1382.78     48.43 o 
   5   6   7     1514.30     1495.25     51.52 o 
   6   6   7      109.56      104.75     27.16 o 
   7   6   7     3516.64     3334.72     95.85 o 
   8   6   7      718.21      822.06     58.71 o 
   9   6   7     2987.69     2682.33    128.28 o 
  -7   7   7      684.01      711.23     87.62 o 
  -6   7   7     1299.77     1190.93    168.33 o 
  -5   7   7      963.88     1040.29     52.03 o 
  -4   7   7     1010.15      986.19     38.97 o 
  -3   7   7     4102.90     3943.47    124.56 o 
  -2   7   7     2956.10     2708.49     65.01 o 
  -1   7   7    15859.85    16057.01    183.11 o 
   0   7   7      190.87      211.47     12.59 o 
   1   7   7    16377.20    16289.91    183.39 o 
   2   7   7     5281.44     5500.47     76.68 o 
   3   7   7     2049.69     1971.80     57.19 o 
   4   7   7     1006.53     1119.44     39.12 o 
   5   7   7      257.91      258.35     31.90 o 
   6   7   7      143.42      174.07     35.94 o 
   7   7   7     2894.75     3075.90    181.49 o 
   8   7   7     2392.82     2413.87     89.77 o 
   9   7   7       65.47      -18.58     46.92 o 
  -7   8   7     2100.95     2264.36     88.84 o 
  -6   8   7      285.10      330.84     42.28 o 
  -5   8   7     3703.82     3696.07     99.53 o 
  -4   8   7     3855.51     3765.50     79.29 o 
  -3   8   7       92.99      101.15     31.34 o 
  -2   8   7     1177.33     1173.56     75.22 o 
  -1   8   7      274.48      278.29     31.46 o 
   0   8   7      477.97      460.95     26.37 o 
   1   8   7     2134.96     2035.06     40.74 o 
   2   8   7    14653.68    14083.19    290.62 o 
   3   8   7      734.25      835.40     37.09 o 
   4   8   7      198.67      239.27     27.08 o 
   5   8   7      316.15      350.54     38.63 o 
   6   8   7     2628.60     2544.94     82.42 o 
   7   8   7     1429.04     1535.16     71.64 o 
   8   8   7       47.48        7.85     42.27 o 
   9   8   7        1.64      -16.12     85.33 o 
  -7   9   7      500.82      428.89     48.53 o 
  -6   9   7      903.49     1006.07     60.47 o 
  -5   9   7       10.29      -31.29     31.29 o 
  -4   9   7     3912.54     3805.96    174.78 o 
  -3   9   7       66.99       73.28     41.40 o 
  -2   9   7     1986.77     1885.93     46.07 o 
  -1   9   7       32.61       28.83     23.63 o 
   0   9   7     1261.71     1231.22     47.48 o 
   1   9   7     7754.40     8004.63    153.58 o 
   2   9   7       99.92       77.53     25.56 o 
   3   9   7      306.80      306.00     30.30 o 
   4   9   7     1094.01     1022.72     73.95 o 
   5   9   7      558.11      696.41     57.89 o 
   6   9   7      967.58      997.65     57.97 o 
   7   9   7       38.27       40.00     40.32 o 
   8   9   7       24.14      -32.42     44.94 o 
   9   9   7      187.93      206.09     58.55 o 
  -6  10   7       15.63       -4.78     61.65 o 
  -5  10   7      601.42      685.68     79.33 o 
  -4  10   7     1037.06      969.91     52.66 o 
  -3  10   7      398.46      397.95     34.35 o 
  -2  10   7      117.59       98.71     24.36 o 
  -1  10   7       91.85       88.89     18.94 o 
   0  10   7     5888.35     5600.31     83.14 o 
   1  10   7     4798.95     4596.15     75.35 o 
   2  10   7      278.14      265.98     31.02 o 
   3  10   7     1617.57     1556.05     55.19 o 
   4  10   7       18.28       76.58     29.38 o 
   5  10   7     1178.63     1088.09     57.03 o 
   6  10   7     1492.86     1442.23     68.11 o 
   7  10   7     1487.15     1333.85     74.57 o 
   8  10   7      275.68      306.11     54.92 o 
   9  10   7      424.45      352.31     62.47 o 
  -6  11   7      335.31      453.72     53.42 o 
  -5  11   7     1042.46     1036.99    142.30 o 
  -4  11   7     3797.51     3781.63    104.34 o 
  -3  11   7     2507.77     2481.04     81.52 o 
  -2  11   7     1885.97     1837.03    179.11 o 
  -1  11   7     3054.54     2826.50     94.88 o 
   0  11   7       99.30      111.87     21.39 o 
   1  11   7      802.86      848.45     71.85 o 
   2  11   7      421.60      456.23     43.91 o 
   3  11   7      403.21      408.56     40.86 o 
   4  11   7     3700.74     3732.80    100.02 o 
   5  11   7     5168.69     5200.22    125.60 o 
   6  11   7      562.37      556.83     62.21 o 
   7  11   7      330.20      294.62    171.37 o 
   8  11   7       51.70       50.74     50.71 o 
  -5  12   7      187.07      104.24    124.47 o 
  -4  12   7        2.40       13.03     35.08 o 
  -3  12   7       94.69      205.18     37.04 o 
  -2  12   7      133.50      119.13     63.78 o 
  -1  12   7     3640.61     3756.65     79.48 o 
   0  12   7     2029.65     2163.38     54.84 o 
   1  12   7      508.47      531.05     53.54 o 
   2  12   7     2052.67     2044.34     73.31 o 
   3  12   7     2144.89     2174.32     76.99 o 
   4  12   7     3769.51     3598.53    100.13 o 
   5  12   7      145.52      134.14     42.18 o 
   6  12   7     2703.70     2614.78     95.96 o 
   7  12   7       13.25       14.10     46.17 o 
   8  12   7     1460.76     1601.14     91.43 o 
  -5  13   7       30.99       15.15     39.44 o 
  -4  13   7     1168.86     1107.04    208.58 o 
  -3  13   7     2435.55     2446.02    376.09 o 
  -2  13   7     6937.42     6790.75    172.49 o 
  -1  13   7      826.84      871.02     56.77 o 
   0  13   7     4167.10     4058.70     80.74 o 
   1  13   7      359.67      397.14     90.06 o 
   2  13   7      572.97      495.25     90.21 o 
   3  13   7      353.41      349.46     46.34 o 
   4  13   7      490.64      514.94     87.42 o 
   5  13   7        7.36       -7.68     41.61 o 
   6  13   7     2917.09     2903.41    126.80 o 
   7  13   7     2468.84     2514.70    105.18 o 
  -4  14   7      331.30      243.11     49.79 o 
  -3  14   7      532.44      602.59     55.88 o 
  -2  14   7        9.65       70.68     42.99 o 
  -1  14   7      130.73       95.86    119.38 o 
   0  14   7      445.30      437.79     93.62 o 
   1  14   7     2750.81     2984.11     98.83 o 
   2  14   7     1378.21     1324.88     69.47 o 
   3  14   7      165.40      218.50     47.28 o 
   4  14   7        6.38      -40.51     40.51 o 
   5  14   7     1329.26     1401.84     78.97 o 
   6  14   7      802.41      884.10     72.48 o 
   7  14   7        1.42       50.62     77.76 o 
  -3  15   7       51.58      165.01    154.60 o 
  -2  15   7       40.72       -2.05     79.44 o 
   1  15   7        8.34       48.11     45.17 o 
   2  15   7       32.62       27.63     44.41 o 
   3  15   7     1599.92     1724.84     85.13 o 
   4  15   7      423.26      397.83     57.63 o 
   5  15   7      540.54      582.94     79.49 o 
   6  15   7      194.27      132.02    115.57 o 
   1  16   7      650.93      749.94    122.18 o 
   2  16   7      715.36      776.36     70.79 o 
   3  16   7       43.32       14.83     52.18 o 
   4  16   7       34.46       31.51     51.09 o 
   5  16   7     1434.73     1332.17     88.57 o 
   2  17   7       33.71      213.96    101.75 o 
   3  17   7       47.20       30.49     61.24 o 
   4  17   7     2230.49     2151.94    141.39 o 
  -4 -14   8      253.56      193.49    103.26 o 
  -3 -14   8        1.80      141.67     93.16 o 
  -2 -14   8      488.70      443.17    102.53 o 
  -1 -14   8     2218.36     2369.69    229.92 o 
   0 -14   8      219.04      133.10    216.20 o 
   1 -14   8      484.77      593.31     98.03 o 
   2 -14   8       85.36      -48.79    153.18 o 
  -5 -13   8      127.07       59.15     57.92 o 
  -4 -13   8        2.75      -40.46     82.28 o 
  -3 -13   8     1134.81     1094.36    115.69 o 
  -2 -13   8      516.51      496.58    115.67 o 
  -1 -13   8      840.50      649.61    171.17 o 
   0 -13   8      537.88      492.20     91.87 o 
   1 -13   8      928.50      696.86     88.02 o 
   2 -13   8      436.62      518.79     85.25 o 
   3 -13   8     1083.75      832.17    197.60 o 
  -6 -12   8     1204.15     1062.92    114.37 o 
  -5 -12   8       60.55      103.16    110.37 o 
  -4 -12   8      320.02      245.26     56.67 o 
  -3 -12   8      304.84      284.94     84.57 o 
  -2 -12   8     1265.76     1450.36    176.10 o 
  -1 -12   8      536.77      530.26     97.63 o 
   0 -12   8     3287.21     2974.83    142.34 o 
   1 -12   8     4457.02     4644.35    161.26 o 
   2 -12   8      292.82      327.83     69.36 o 
   3 -12   8       35.48      110.83     65.89 o 
   4 -12   8       35.65      105.11     65.32 o 
  -7 -11   8       20.36      -65.97    130.11 o 
  -6 -11   8       88.82       89.05     41.19 o 
  -5 -11   8      968.49     1035.34    107.30 o 
  -4 -11   8     1021.81     1176.01     72.79 o 
  -3 -11   8      895.87      912.07     68.33 o 
  -2 -11   8       67.53      -10.38     68.29 o 
  -1 -11   8     2980.24     3013.80    171.27 o 
   0 -11   8      157.54      342.71     72.20 o 
   1 -11   8     2340.58     2174.85    112.52 o 
   2 -11   8      541.95      529.59    109.37 o 
   3 -11   8      618.83      577.15    172.19 o 
   4 -11   8      387.91      498.62     72.41 o 
   5 -11   8     1825.23     2161.70    340.61 o 
  -7 -10   8      821.17      959.15     85.33 o 
  -6 -10   8     2548.39     2324.00    119.27 o 
  -5 -10   8      342.34      396.58    121.87 o 
  -4 -10   8      327.16      301.83     52.01 o 
  -3 -10   8      473.07      422.26     52.32 o 
  -2 -10   8      155.60      170.97     66.43 o 
  -1 -10   8     2377.12     2188.45    258.54 o 
   0 -10   8     1863.11     2002.69    143.37 o 
   1 -10   8       98.33       50.23     54.02 o 
   2 -10   8     1470.61     1338.27     94.63 o 
   3 -10   8      293.34      321.49     69.15 o 
   4 -10   8      223.09      201.40     63.45 o 
   5 -10   8      544.11      477.39    148.20 o 
  -8  -9   8       91.22       53.77    131.94 o 
  -7  -9   8        1.32       14.73     37.71 o 
  -6  -9   8     1187.77     1099.52     95.48 o 
  -5  -9   8      105.18       16.47     92.96 o 
  -4  -9   8      854.14      904.61    127.90 o 
  -3  -9   8       68.10       27.76     36.32 o 
  -2  -9   8     1558.30     1675.09     69.72 o 
  -1  -9   8     4464.40     4783.23    220.47 o 
   0  -9   8      201.20      206.99     55.09 o 
   1  -9   8       95.24      102.17     51.88 o 
   2  -9   8      488.90      551.41     54.14 o 
   3  -9   8       32.10       17.65     57.71 o 
   4  -9   8      179.07      230.25     77.45 o 
   5  -9   8        1.43      -12.82     43.14 o 
   6  -9   8        9.46       59.68     67.29 o 
  -8  -8   8        0.59        0.95     81.47 o 
  -7  -8   8      108.90      135.42     36.52 o 
  -6  -8   8      163.12      145.13     30.15 o 
  -5  -8   8      293.96      313.11     30.59 o 
  -4  -8   8       27.66       80.10     49.95 o 
  -3  -8   8      455.16      384.17     59.76 o 
  -2  -8   8     4583.99     4634.10    133.46 o 
  -1  -8   8     1791.56     1869.80     64.17 o 
   0  -8   8      242.73      142.80     52.26 o 
   1  -8   8      113.28      121.77     46.38 o 
   2  -8   8      256.11      246.42     44.91 o 
   3  -8   8        2.75      -12.18     51.03 o 
   4  -8   8      494.56      521.22     55.03 o 
   5  -8   8      796.64      837.23     58.68 o 
   6  -8   8        9.21       -6.35     43.77 o 
   7  -8   8     1110.19     1099.81     78.98 o 
  -8  -7   8     2096.99     1930.92     98.90 o 
  -7  -7   8     1038.74     1019.30    160.04 o 
  -6  -7   8      434.49      412.76     33.45 o 
  -5  -7   8      721.87      700.25     37.94 o 
  -4  -7   8     1651.31     1602.19     89.70 o 
  -3  -7   8     4412.45     4291.21    100.55 o 
  -2  -7   8      742.16      745.48     46.49 o 
  -1  -7   8     2917.32     2981.95    110.23 o 
   0  -7   8       51.26       -9.70     43.19 o 
   1  -7   8     2638.17     2511.83     86.31 o 
   2  -7   8     5516.23     5346.14    123.96 o 
   3  -7   8     5942.84     5671.17    126.55 o 
   4  -7   8      161.40      131.19     36.17 o 
   5  -7   8      778.17      821.85     53.57 o 
   6  -7   8      315.57      341.77     47.77 o 
   7  -7   8       22.66       -2.61    143.57 o 
  -8  -6   8      450.56      421.30     88.18 o 
  -7  -6   8      225.15      216.89     35.38 o 
  -6  -6   8        0.05      -20.50     25.99 o 
  -5  -6   8        5.70      -20.26     20.26 o 
  -4  -6   8      338.09      350.21     26.12 o 
  -3  -6   8     7463.04     7359.60    136.22 o 
  -2  -6   8     4161.18     4055.56    149.88 o 
  -1  -6   8     3497.86     3332.14     61.96 o 
   0  -6   8     8118.96     8118.60    165.71 o 
   1  -6   8     1832.38     1866.82    141.85 o 
   2  -6   8     1807.66     1614.33     62.77 o 
   3  -6   8      164.93      123.24     31.47 o 
   4  -6   8      818.25      889.87    141.91 o 
   5  -6   8     1684.98     1659.73    131.74 o 
   6  -6   8     3457.32     3722.74     97.52 o 
   7  -6   8      310.10      361.29     48.10 o 
   8  -6   8       12.77        5.39     46.25 o 
  -9  -5   8       81.47       82.54    134.88 o 
  -8  -5   8     1372.00     1295.39     63.20 o 
  -7  -5   8       79.13      119.55     41.98 o 
  -6  -5   8     1936.33     1817.89    142.20 o 
  -5  -5   8     2236.79     2203.81     54.92 o 
  -4  -5   8     6158.04     6121.84     99.43 o 
  -3  -5   8      495.36      502.76     25.67 o 
  -2  -5   8     9176.78     9228.53    132.88 o 
  -1  -5   8      148.62      153.04     12.89 o 
   0  -5   8     2382.67     2420.70     38.48 o 
   1  -5   8      706.34      753.25     46.44 o 
   2  -5   8       93.59      103.68     61.21 o 
   3  -5   8      372.20      341.38     41.99 o 
   4  -5   8     5287.51     5175.07    109.00 o 
   5  -5   8     5483.99     5686.24    122.50 o 
   6  -5   8       13.38       -5.06     42.43 o 
   7  -5   8       78.29       36.28     99.66 o 
   8  -5   8        9.04       59.49     43.84 o 
  -9  -4   8       22.77       -3.85    141.24 o 
  -8  -4   8     1082.57     1028.12     56.69 o 
  -7  -4   8      764.14      764.70     53.87 o 
  -6  -4   8       19.14        7.89     40.96 o 
  -5  -4   8      164.14      173.93     29.02 o 
  -4  -4   8     1695.78     1805.62     45.55 o 
  -3  -4   8       49.69       68.92     16.17 o 
  -2  -4   8     2955.98     3016.90     50.55 o 
  -1  -4   8     9809.44     9293.96    112.68 o 
   0  -4   8     1625.45     1656.58     46.72 o 
   1  -4   8     2104.78     2065.18     43.41 o 
   2  -4   8        5.79      -12.86     21.10 o 
   3  -4   8      788.72      817.34     39.61 o 
   4  -4   8     4086.41     3997.55    165.82 o 
   5  -4   8      148.45      158.61     82.05 o 
   6  -4   8      433.90      357.82     56.98 o 
   7  -4   8     3400.77     3452.80    103.48 o 
   8  -4   8      126.86      194.84     94.89 o 
  -9  -3   8       15.56       21.03     85.43 o 
  -8  -3   8       46.65       39.25     32.39 o 
  -7  -3   8     1412.42     1359.54     57.35 o 
  -6  -3   8        7.17      -22.79     22.79 o 
  -5  -3   8     1173.97     1157.54     43.78 o 
  -4  -3   8      636.59      695.94     34.22 o 
  -3  -3   8     1080.34     1050.64     46.56 o 
  -2  -3   8    11520.93    11585.08    139.17 o 
  -1  -3   8      149.63      177.79     11.88 o 
   0  -3   8     1603.69     1862.39     30.80 o 
   1  -3   8     8738.51     9134.58    138.94 o 
   2  -3   8      270.44      325.54     54.62 o 
   3  -3   8     1555.09     1408.91     44.76 o 
   4  -3   8       19.04       20.23     55.22 o 
   5  -3   8        8.88       25.35     48.21 o 
   6  -3   8      515.25      546.75     76.14 o 
   7  -3   8      512.16      487.18     45.57 o 
   8  -3   8       70.74      178.80     51.89 o 
  -9  -2   8       25.85        1.97     37.48 o 
  -8  -2   8     1416.18     1351.98     61.07 o 
  -7  -2   8       28.97       63.35     47.67 o 
  -6  -2   8       83.25       17.83     49.70 o 
  -5  -2   8     1918.38     1894.47     55.13 o 
  -4  -2   8      208.20      244.43     20.23 o 
  -3  -2   8    11046.20    10587.29    131.33 o 
  -2  -2   8     5894.73     6184.55     83.36 o 
  -1  -2   8      191.32      204.43     17.31 o 
   0  -2   8     4181.92     4027.47     54.17 o 
   1  -2   8     1160.81     1160.46     23.44 o 
   2  -2   8      359.72      468.35     17.76 o 
   3  -2   8     7957.98     7995.82    135.54 o 
   4  -2   8     4941.04     4933.15     95.13 o 
   5  -2   8      158.10      210.33     24.13 o 
   6  -2   8     1714.48     1808.72     55.64 o 
   7  -2   8      413.37      457.05     87.94 o 
   8  -2   8     1585.71     1699.63    112.06 o 
   9  -2   8      525.65      569.83    299.14 o 
  -9  -1   8     1122.58     1101.99    142.25 o 
  -8  -1   8      766.69      738.32    112.27 o 
  -7  -1   8      981.35      857.47     83.86 o 
  -6  -1   8     1515.73     1426.71     71.76 o 
  -5  -1   8      352.59      388.15     61.05 o 
  -4  -1   8     4390.62     4181.87     65.79 o 
  -3  -1   8      218.30      262.97     30.40 o 
  -2  -1   8     7429.08     7449.05     95.68 o 
  -1  -1   8     2271.75     2519.44     40.97 o 
   0  -1   8      160.19      185.91     10.45 o 
   1  -1   8     3894.10     3945.70     52.57 o 
   2  -1   8    20711.74    20760.55    222.88 o 
   3  -1   8    14019.22    14838.77    239.04 o 
   4  -1   8     4580.35     4537.31     86.56 o 
   5  -1   8     4081.51     4201.31     97.39 o 
   6  -1   8       47.43       51.26     23.72 o 
   7  -1   8       38.04       54.54     28.83 o 
   8  -1   8      155.50       21.45    199.12 o 
   9  -1   8       52.46      242.73    254.72 o 
  -9   0   8      899.49     1016.72     62.07 o 
  -8   0   8       96.63       72.65     33.84 o 
  -7   0   8       70.10       91.91     28.88 o 
  -6   0   8      108.96       96.57     26.98 o 
  -5   0   8       59.43       53.33     32.98 o 
  -4   0   8     8298.24     8024.53    152.30 o 
  -3   0   8    17001.59    16852.16    194.77 o 
  -2   0   8     1896.25     2066.57     49.35 o 
  -1   0   8    13382.39    13166.63    206.72 o 
   0   0   8     2436.33     2512.48     50.54 o 
   1   0   8     5311.25     5312.81     66.79 o 
   2   0   8     3172.96     3450.15     46.71 o 
   3   0   8     7212.90     7310.27     87.95 o 
   4   0   8     1251.57     1274.90     31.07 o 
   5   0   8    10342.21    10358.35    196.74 o 
   6   0   8     1834.75     1729.40     63.49 o 
   7   0   8      136.22      134.25     26.73 o 
   8   0   8       10.51      -70.21     70.21 o 
  -8   1   8        2.75        5.50     60.07 o 
  -7   1   8     1162.81     1226.77     51.63 o 
  -6   1   8      365.35      367.48     30.56 o 
  -5   1   8     7004.07     6694.95    236.19 o 
  -4   1   8     2512.95     2456.62     55.89 o 
  -3   1   8     6763.82     6539.92     92.58 o 
  -2   1   8     2300.44     2268.44     40.15 o 
  -1   1   8     2598.43     2409.57     39.69 o 
   0   1   8     7783.38     7870.91    100.49 o 
   1   1   8      958.92      979.49     38.01 o 
   2   1   8        9.69       16.58      7.92 o 
   3   1   8     6448.96     6483.62     79.25 o 
   4   1   8    14591.00    14219.60    160.90 o 
   5   1   8     1240.32     1277.03     33.64 o 
   6   1   8     1259.36     1329.80     43.44 o 
   7   1   8        7.15      -23.99     65.36 o 
   8   1   8       41.64       39.95     81.62 o 
   9   1   8       58.22       49.60     52.35 o 
  -8   2   8      950.77      956.01     99.71 o 
  -7   2   8       10.49       28.49     27.40 o 
  -6   2   8      250.58      240.79     28.49 o 
  -5   2   8      363.77      350.95     29.81 o 
  -4   2   8       22.13       60.86     53.41 o 
  -3   2   8     3311.57     3239.45     97.32 o 
  -2   2   8    19878.10    19456.78    250.99 o 
  -1   2   8     2217.67     2160.35     37.31 o 
   0   2   8        7.05        7.59      9.60 o 
   1   2   8      896.34      930.85     22.21 o 
   2   2   8       50.09       70.92      9.14 o 
   3   2   8     4327.90     4381.97     57.26 o 
   4   2   8      630.14      720.24     43.12 o 
   5   2   8        1.56       13.65     11.69 o 
   6   2   8     1512.62     1500.19     34.76 o 
   7   2   8      302.64      366.52     40.09 o 
   8   2   8      173.07      191.18     44.77 o 
   9   2   8      556.75      532.32     66.78 o 
  -8   3   8      288.79      357.07    119.70 o 
  -7   3   8       63.57      104.26     29.31 o 
  -6   3   8       47.03       87.17     27.23 o 
  -5   3   8      274.03      286.16     29.31 o 
  -4   3   8      238.02      251.91     50.14 o 
  -3   3   8     2837.65     2513.52     54.93 o 
  -2   3   8      144.60      150.94     16.56 o 
  -1   3   8      507.78      532.91     32.56 o 
   0   3   8    12850.77    12999.34    147.69 o 
   1   3   8       17.69        3.01     11.24 o 
   2   3   8     6876.99     7368.05    107.30 o 
   3   3   8        0.25       -1.26      8.90 o 
   4   3   8      550.56      561.98     17.39 o 
   5   3   8      687.45      673.43     30.30 o 
   6   3   8       75.96       69.47     22.99 o 
   7   3   8       67.83       78.16     44.52 o 
   8   3   8     1761.38     1817.05    128.58 o 
  -8   4   8        3.51      372.53    244.25 o 
  -7   4   8       12.75       54.71     30.71 o 
  -6   4   8     2445.86     2390.84     95.46 o 
  -5   4   8      433.39      419.27     30.41 o 
  -4   4   8     3451.11     3347.59    110.44 o 
  -3   4   8     1164.07     1044.81     94.64 o 
  -2   4   8      961.34      992.07     39.41 o 
  -1   4   8     9794.14     9962.76    119.80 o 
   0   4   8      534.73      574.07     22.23 o 
   1   4   8     1624.25     1616.68     26.56 o 
   2   4   8     5218.57     5127.32     82.33 o 
   3   4   8     8855.65     8587.22    104.61 o 
   4   4   8     1439.52     1457.85     28.00 o 
   5   4   8       45.94       91.75     34.90 o 
   6   4   8      298.27      349.53     29.65 o 
   7   4   8     4250.72     4234.76     89.73 o 
   8   4   8      858.21      970.75     58.73 o 
   9   4   8      580.35      627.05    111.30 o 
  -8   5   8      879.00      848.19     74.00 o 
  -7   5   8     1544.51     1516.91     89.65 o 
  -6   5   8       39.02       30.73     61.08 o 
  -5   5   8     3546.52     3375.46     86.94 o 
  -4   5   8      174.08      183.80     32.47 o 
  -3   5   8     5320.38     5149.27     95.59 o 
  -2   5   8       98.32      158.23     18.58 o 
  -1   5   8      428.96      484.13     22.29 o 
   0   5   8      299.48      379.54     13.39 o 
   1   5   8    24028.94    24190.04    260.63 o 
   2   5   8    23582.87    23813.92    305.49 o 
   3   5   8     1569.47     1542.82     32.51 o 
   4   5   8     3230.96     3337.15     67.13 o 
   5   5   8      235.02      277.39     26.16 o 
   6   5   8       17.27       23.21     33.58 o 
   7   5   8      173.51      231.44     29.90 o 
   8   5   8      782.52      756.48     67.50 o 
   9   5   8       51.25      125.84     66.17 o 
  -8   6   8      115.56      112.57     45.54 o 
  -7   6   8      151.04       71.61    112.88 o 
  -6   6   8      304.63      296.57     38.33 o 
  -5   6   8     4349.68     4401.22    116.14 o 
  -4   6   8    15321.46    15224.56    207.11 o 
  -3   6   8      965.85      916.34    111.07 o 
  -2   6   8     4300.62     4247.55     70.01 o 
  -1   6   8     5106.96     5045.48     68.78 o 
   0   6   8      305.09      228.58     21.24 o 
   1   6   8     1016.70     1076.13     34.45 o 
   2   6   8     2559.29     2536.21     41.76 o 
   3   6   8      832.88      977.90     29.29 o 
   4   6   8     9622.24     9800.30    148.43 o 
   5   6   8     4476.42     4348.86     84.90 o 
   6   6   8     1145.78     1180.73     46.19 o 
   7   6   8      243.73      199.73     59.26 o 
   8   6   8      147.89      131.72     56.87 o 
   9   6   8     1328.77     1443.88    103.37 o 
  -7   7   8      739.00      682.48     49.77 o 
  -6   7   8     3139.77     3119.69     93.51 o 
  -5   7   8     3060.47     3123.59     65.15 o 
  -4   7   8      526.79      508.94     51.10 o 
  -3   7   8      597.74      595.19     26.28 o 
  -2   7   8     1011.95      981.89     55.01 o 
  -1   7   8     2167.96     2082.57     57.26 o 
   0   7   8       23.63       19.39     14.81 o 
   1   7   8      709.49      605.58     20.76 o 
   2   7   8     1644.11     1631.94     36.23 o 
   3   7   8    12888.34    12446.65    176.82 o 
   4   7   8     2828.40     2866.73     93.96 o 
   5   7   8       76.39      101.67     23.20 o 
   6   7   8       80.44       78.49     39.39 o 
   7   7   8       58.15       17.44     36.32 o 
   8   7   8        0.97       12.97     40.87 o 
   9   7   8      345.58      316.95    124.62 o 
  -7   8   8       80.49       53.24     42.15 o 
  -6   8   8      351.01      397.95     40.81 o 
  -5   8   8      652.27      585.63    100.78 o 
  -4   8   8      439.48      541.36     45.04 o 
  -3   8   8     8580.38     8646.19    129.97 o 
  -2   8   8     2165.41     2280.02     60.09 o 
  -1   8   8      175.38      186.10     14.77 o 
   0   8   8     2290.03     2265.31     59.05 o 
   1   8   8      503.97      543.05     25.73 o 
   2   8   8      470.47      445.35     23.58 o 
   3   8   8      593.34      688.52     34.53 o 
   4   8   8      133.26      139.36     25.40 o 
   5   8   8     2340.92     2412.25     60.16 o 
   6   8   8      375.38      326.44     80.76 o 
   7   8   8       87.81      144.79     41.78 o 
   8   8   8     1362.15     1383.84     74.60 o 
   9   8   8      332.03      362.47     62.77 o 
  -6   9   8       54.09       82.36     38.40 o 
  -5   9   8       85.27       57.23     33.37 o 
  -4   9   8     1082.01     1296.78    185.05 o 
  -3   9   8     1276.97     1307.79     41.66 o 
  -2   9   8      169.21      149.06     19.77 o 
  -1   9   8     5121.75     5010.87    138.32 o 
   0   9   8      585.47      605.76     54.33 o 
   1   9   8      170.99      187.43     26.33 o 
   2   9   8        0.83        8.12     49.16 o 
   3   9   8       36.08       24.98     24.08 o 
   4   9   8      578.47      625.27     44.12 o 
   5   9   8      113.58      113.41     44.22 o 
   6   9   8      201.44      261.87     43.00 o 
   7   9   8     2422.29     2549.02     91.77 o 
   8   9   8     2337.16     2443.70    143.32 o 
   9   9   8      194.58      164.25     54.46 o 
  -6  10   8      469.39      489.68     50.54 o 
  -5  10   8       52.44       56.13     32.12 o 
  -4  10   8      648.65      709.12     48.49 o 
  -3  10   8      526.34      653.35     37.91 o 
  -2  10   8     1740.29     1695.35     98.73 o 
  -1  10   8      476.03      505.27     24.97 o 
   0  10   8      662.20      638.90     26.63 o 
   1  10   8      237.96      293.18     23.31 o 
   2  10   8     8431.42     8234.08    137.74 o 
   3  10   8     1786.06     1698.85     57.91 o 
   4  10   8     1160.21     1100.31     55.76 o 
   5  10   8      497.20      529.71     47.60 o 
   6  10   8     2725.18     2670.79     89.94 o 
   7  10   8     3293.94     3315.53    106.23 o 
   8  10   8      212.43      220.13    139.81 o 
   9  10   8      162.52      113.88    129.29 o 
  -6  11   8      593.71      756.24     60.99 o 
  -5  11   8      177.90      162.38     82.23 o 
  -4  11   8      127.26      175.29     35.66 o 
  -3  11   8      961.04      888.65     74.10 o 
  -2  11   8     2617.40     2473.18     59.62 o 
  -1  11   8       65.45       99.97     40.98 o 
   0  11   8    11419.96    11264.49    204.77 o 
   1  11   8    10785.05    10792.15    173.27 o 
   2  11   8      436.41      381.43     36.65 o 
   3  11   8       87.09       58.06     38.07 o 
   4  11   8       20.46       21.60     33.23 o 
   5  11   8        3.13        3.54     33.13 o 
   6  11   8      299.80      409.61     77.00 o 
   7  11   8      502.01      620.16    109.78 o 
   8  11   8      104.95      -27.98     76.03 o 
  -5  12   8     3931.24     3915.41    115.71 o 
  -4  12   8      475.78      538.49    136.66 o 
  -3  12   8       10.88       35.08     73.74 o 
  -2  12   8       47.18       26.37     76.34 o 
  -1  12   8     2517.11     2665.79    139.91 o 
   0  12   8     2154.81     2143.50     53.61 o 
   1  12   8     1426.95     1506.04     59.83 o 
   2  12   8      394.74      434.96     42.20 o 
   3  12   8     3026.43     2950.30     87.92 o 
   4  12   8     2306.32     2228.09     85.08 o 
   5  12   8      735.27      717.27     56.11 o 
   6  12   8     2042.60     2061.53    118.93 o 
   7  12   8        4.26       76.19     50.34 o 
   8  12   8     2161.52     2206.81    133.31 o 
  -5  13   8       28.99       -7.32     44.22 o 
  -4  13   8      210.46      220.58     43.89 o 
  -3  13   8      146.32      184.44     40.81 o 
  -2  13   8      707.45      652.66     59.87 o 
  -1  13   8     2173.13     2193.42    164.87 o 
   0  13   8     2196.76     2304.04     78.53 o 
   1  13   8      106.54      159.27     38.54 o 
   2  13   8     3917.91     3918.27    105.56 o 
   3  13   8      786.18      776.58     55.21 o 
   4  13   8        1.18      -11.67     38.51 o 
   5  13   8      740.40      841.11    118.72 o 
   6  13   8       45.63        3.83     44.75 o 
   7  13   8        3.06      -26.67     49.98 o 
  -4  14   8     1423.19     1518.19     78.03 o 
  -3  14   8     1154.67     1201.35     71.43 o 
  -2  14   8      213.29      200.21     48.00 o 
  -1  14   8     1378.78     1753.49    263.77 o 
   0  14   8      201.61      135.66     51.44 o 
   1  14   8     1477.90     1441.60     73.41 o 
   2  14   8       48.91       34.14     83.04 o 
   3  14   8      122.34       59.51     85.79 o 
   4  14   8     1268.84     1328.59     88.08 o 
   5  14   8      300.06      214.91     52.02 o 
   6  14   8       99.05      110.73     51.74 o 
  -3  15   8      190.11      188.47     83.76 o 
  -2  15   8     2747.50     2987.37    356.17 o 
  -1  15   8     1067.75     1219.65    253.81 o 
   1  15   8      107.21       65.04     46.48 o 
   2  15   8       80.84       52.90     45.38 o 
   3  15   8        7.52       16.54     51.94 o 
   4  15   8      183.46      137.12    117.20 o 
   5  15   8      936.19      933.53    141.19 o 
   6  15   8      418.43      487.93     67.37 o 
   2  16   8     1248.06     1417.00     81.86 o 
   3  16   8      166.00      172.08     54.46 o 
   4  16   8      280.61      262.12     59.18 o 
   5  16   8      400.40      491.08    144.69 o 
   2  17   8        3.79      -47.98     88.13 o 
   3  17   8        8.84       19.70     55.32 o 
   4  17   8      316.86      315.20     85.99 o 
  -3 -14   9       34.22       45.05     96.11 o 
  -2 -14   9        1.09       16.06     92.17 o 
  -1 -14   9        8.09       -6.32     87.13 o 
   0 -14   9     1627.43     1785.37    135.27 o 
   1 -14   9     1744.18     1334.10    233.28 o 
  -5 -13   9      905.18      850.58    123.23 o 
  -4 -13   9       79.02      109.04     91.93 o 
  -3 -13   9      554.83      558.08    121.82 o 
  -2 -13   9      620.01      631.09    223.67 o 
  -1 -13   9     2802.65     2864.49    234.55 o 
   0 -13   9     1591.03     1636.43    125.51 o 
   1 -13   9       15.23      -50.52     96.21 o 
   2 -13   9     1220.87     1234.66    245.37 o 
   3 -13   9      265.08      328.11    191.09 o 
  -6 -12   9     2716.79     2649.18    221.33 o 
  -5 -12   9       48.52       28.50     46.13 o 
  -4 -12   9     1525.49     1390.33    122.69 o 
  -3 -12   9      166.00      159.30     81.04 o 
  -2 -12   9      234.20      238.14     84.53 o 
  -1 -12   9        0.34       63.30     76.59 o 
   0 -12   9      631.06      517.20     89.84 o 
   1 -12   9       56.31        1.90     68.76 o 
   2 -12   9     3708.88     3708.44    174.32 o 
   3 -12   9      766.47      884.39    127.67 o 
   4 -12   9       84.98      128.68    158.06 o 
  -6 -11   9      127.14       78.24     61.27 o 
  -5 -11   9       36.12       65.67     53.40 o 
  -4 -11   9       99.29      136.21    107.39 o 
  -3 -11   9       86.00      122.89     73.06 o 
  -2 -11   9      213.24      190.62     76.61 o 
  -1 -11   9       56.38      150.83     71.95 o 
   0 -11   9      511.13      604.87     80.45 o 
   1 -11   9     3604.53     3607.23    138.82 o 
   2 -11   9      703.66      656.43     80.86 o 
   3 -11   9       32.55      -40.32     57.33 o 
   4 -11   9      185.33      198.57     63.16 o 
   5 -11   9        7.53      107.85    249.03 o 
  -7 -10   9      284.70      330.94     68.76 o 
  -6 -10   9      476.02      481.70     41.55 o 
  -5 -10   9     5379.83     5297.29    106.88 o 
  -4 -10   9      996.58     1052.40     98.74 o 
  -3 -10   9      235.23       58.47     69.24 o 
  -2 -10   9       28.20      -58.11     58.11 o 
  -1 -10   9      218.26      159.35     63.88 o 
   0 -10   9      870.57      696.02    104.75 o 
   1 -10   9       40.29       13.23     60.68 o 
   2 -10   9        3.00      -53.02     53.02 o 
   3 -10   9      888.64      899.23     72.50 o 
   4 -10   9      549.06      507.92     82.68 o 
   5 -10   9       60.21      103.88     88.31 o 
  -7  -9   9       21.37       -4.78     36.55 o 
  -6  -9   9     1012.89     1045.82    156.79 o 
  -5  -9   9     1078.53     1066.00     47.27 o 
  -4  -9   9       12.85       30.07     64.21 o 
  -3  -9   9      516.14      396.75     75.52 o 
  -2  -9   9      359.64      386.16     68.29 o 
  -1  -9   9      756.20      834.79    140.12 o 
   0  -9   9       86.34       91.32     56.42 o 
   1  -9   9     1145.31     1128.20     82.18 o 
   2  -9   9      108.41      -26.50     46.05 o 
   3  -9   9        0.83      -47.83     54.54 o 
   4  -9   9       20.31      -47.35     47.35 o 
   5  -9   9     2638.47     2533.71    139.01 o 
   6  -9   9     1000.40     1066.58     79.30 o 
  -8  -8   9       39.23       -6.81    132.04 o 
  -7  -8   9      979.00      891.84     74.40 o 
  -6  -8   9     1205.19     1126.02     49.09 o 
  -5  -8   9      136.05       78.48     35.31 o 
  -4  -8   9      413.88      377.75     30.78 o 
  -3  -8   9        0.11      -10.75     27.13 o 
  -2  -8   9      496.04      506.08     72.17 o 
  -1  -8   9     2951.48     2889.97    179.05 o 
   0  -8   9     8444.98     7918.42    215.49 o 
   1  -8   9     1735.52     1637.39     80.01 o 
   2  -8   9      648.62      612.45     57.55 o 
   3  -8   9     1286.79     1109.22     65.83 o 
   4  -8   9     2528.63     2343.76    239.20 o 
   5  -8   9      617.65      605.74     54.68 o 
   6  -8   9      350.34      368.50     57.12 o 
  -8  -7   9      601.57      642.14     53.26 o 
  -7  -7   9      115.21       96.86     51.18 o 
  -6  -7   9     3129.41     3091.74     95.90 o 
  -5  -7   9      153.47      121.00     25.97 o 
  -4  -7   9       61.60       25.26     24.86 o 
  -3  -7   9      395.09      363.50     54.39 o 
  -2  -7   9    10269.12    10368.87    238.88 o 
  -1  -7   9     7534.88     7399.17    115.57 o 
   0  -7   9      415.22      429.44     27.71 o 
   1  -7   9     1717.51     1778.78    134.78 o 
   2  -7   9       76.28        3.55     53.65 o 
   3  -7   9      865.80      863.80    100.70 o 
   4  -7   9     1394.48     1245.47     63.60 o 
   5  -7   9     1448.62     1497.34     95.88 o 
   6  -7   9        9.95       -8.68     77.21 o 
   7  -7   9     2131.99     2178.76    145.51 o 
  -8  -6   9      526.00      520.09    171.58 o 
  -7  -6   9     3077.19     2957.39     84.71 o 
  -6  -6   9      265.35      333.66     35.59 o 
  -5  -6   9     2332.72     2256.07     58.73 o 
  -4  -6   9     1473.33     1352.53     43.81 o 
  -3  -6   9       13.70       14.41     18.82 o 
  -2  -6   9      668.58      647.28     34.00 o 
  -1  -6   9     2569.38     2635.48     54.73 o 
   0  -6   9     1528.37     1724.65     44.59 o 
   1  -6   9     8309.51     8038.53    160.50 o 
   2  -6   9     7296.21     7254.85    148.25 o 
   3  -6   9     1139.80     1189.40     56.38 o 
   4  -6   9      788.59      732.76     54.70 o 
   5  -6   9      673.63      642.22     49.30 o 
   6  -6   9     3047.93     3016.39     91.60 o 
   7  -6   9        8.53       81.78     48.89 o 
  -8  -5   9     1129.72     1171.62     60.87 o 
  -7  -5   9      401.21      345.86     44.88 o 
  -6  -5   9      422.90      400.62     61.50 o 
  -5  -5   9     3473.55     3379.27     71.13 o 
  -4  -5   9     2058.09     2119.91     62.43 o 
  -3  -5   9       14.46        9.99     17.38 o 
  -2  -5   9     2787.13     2948.01     59.15 o 
  -1  -5   9      381.72      439.03     30.33 o 
   0  -5   9    10968.52    10835.21    161.70 o 
   1  -5   9      787.75      778.61    132.60 o 
   2  -5   9      164.43      159.32     52.00 o 
   3  -5   9     1573.85     1622.63     94.22 o 
   4  -5   9       30.50       67.15     31.92 o 
   5  -5   9       63.08       96.24     35.63 o 
   6  -5   9      484.11      531.88     96.49 o 
   7  -5   9      607.21      685.27     54.54 o 
   8  -5   9       52.09       45.74     46.55 o 
  -8  -4   9      145.61      239.10     39.19 o 
  -7  -4   9       23.06       33.29     31.21 o 
  -6  -4   9     3460.56     3408.69    287.25 o 
  -5  -4   9     2456.34     2428.38    115.83 o 
  -4  -4   9       13.89        5.73     29.87 o 
  -3  -4   9       24.67       31.83     18.69 o 
  -2  -4   9      571.32      680.99     50.14 o 
  -1  -4   9       22.00       40.35     12.81 o 
   0  -4   9       52.64       50.66     10.36 o 
   1  -4   9      551.25      521.10     28.02 o 
   2  -4   9     1604.66     1555.13     96.97 o 
   3  -4   9     3204.76     3167.67     78.88 o 
   4  -4   9      109.56      143.63     26.88 o 
   5  -4   9      509.63      535.72     37.39 o 
   6  -4   9     3833.42     3857.48    121.77 o 
   7  -4   9       20.78      -23.43     96.42 o 
   8  -4   9       59.36       61.42     92.70 o 
  -9  -3   9       21.69       79.08     41.98 o 
  -8  -3   9      129.82      109.27     54.08 o 
  -7  -3   9      496.12      482.58     40.09 o 
  -6  -3   9      225.78      287.76     31.69 o 
  -5  -3   9        1.29       -4.18     41.93 o 
  -4  -3   9     3089.52     2871.88     58.88 o 
  -3  -3   9     3304.81     3203.27     56.41 o 
  -2  -3   9      422.32      440.54     34.34 o 
  -1  -3   9       29.62       60.97     10.97 o 
   0  -3   9     2359.93     2581.30     40.22 o 
   1  -3   9      270.38      285.54     13.33 o 
   2  -3   9       55.98       59.64     24.04 o 
   3  -3   9      476.22      502.72     78.78 o 
   4  -3   9     3049.69     2775.31    139.58 o 
   5  -3   9     7732.46     7810.21    144.25 o 
   6  -3   9      503.02      610.27     96.36 o 
   7  -3   9       27.88       24.23     40.81 o 
   8  -3   9       56.27       32.60    124.11 o 
  -9  -2   9      212.05      319.37     46.17 o 
  -8  -2   9       14.90       50.37     32.98 o 
  -7  -2   9      800.73      771.85     51.84 o 
  -6  -2   9       33.89       24.95     34.15 o 
  -5  -2   9      225.04      203.81     36.14 o 
  -4  -2   9      115.99      108.73     34.49 o 
  -3  -2   9      898.62      830.48     27.51 o 
  -2  -2   9     6986.15     7130.35    113.20 o 
  -1  -2   9    16526.40    16389.60    185.91 o 
   0  -2   9     5615.46     5739.02     74.03 o 
   1  -2   9      303.13      280.61     12.41 o 
   2  -2   9       50.19       62.49     10.22 o 
   3  -2   9     6169.64     6069.50    120.66 o 
   4  -2   9     3790.02     3822.89     81.12 o 
   5  -2   9      916.39      889.20     38.71 o 
   6  -2   9      728.47      737.58     82.76 o 
   7  -2   9      327.75      384.63     38.43 o 
   8  -2   9     1971.58     2127.95    335.33 o 
  -9  -1   9      703.54      823.03     60.07 o 
  -8  -1   9        6.59      -14.79     31.52 o 
  -7  -1   9     2838.12     3096.94    115.72 o 
  -6  -1   9     1231.76     1165.72     79.49 o 
  -5  -1   9      987.81      882.97     93.43 o 
  -4  -1   9      706.79      736.97     32.65 o 
  -3  -1   9    13554.58    13917.08    167.59 o 
  -2  -1   9    16164.63    15351.89    194.90 o 
  -1  -1   9      176.06      264.82     14.43 o 
   0  -1   9     1542.62     1512.45     28.44 o 
   1  -1   9      132.00      165.86     22.29 o 
   2  -1   9      414.25      466.41     18.14 o 
   3  -1   9     3183.22     3344.78     47.70 o 
   4  -1   9     8836.83     8839.83    148.01 o 
   5  -1   9      507.49      499.08     83.76 o 
   6  -1   9     5616.80     5767.16    161.96 o 
   7  -1   9     3049.08     3287.32    144.83 o 
   8  -1   9      102.23      111.10     80.06 o 
  -9   0   9      779.34     1049.09     69.63 o 
  -8   0   9     4044.46     4290.69    217.32 o 
  -7   0   9      945.02      881.47     49.25 o 
  -6   0   9       23.56       56.34     58.95 o 
  -5   0   9      515.21      522.32     47.91 o 
  -4   0   9      437.18      415.01     37.28 o 
  -3   0   9     1141.09     1134.29     31.09 o 
  -2   0   9     1048.55      891.07     28.74 o 
  -1   0   9     2681.65     2589.58     53.62 o 
   0   0   9    22328.22    23320.19    251.30 o 
   1   0   9    15468.79    15749.30    192.99 o 
   2   0   9     2815.39     2728.44     41.53 o 
   3   0   9     2941.96     2805.97     42.15 o 
   4   0   9     1074.98     1213.28     39.99 o 
   5   0   9     4418.96     4626.71     95.06 o 
   6   0   9      218.96      210.28     51.79 o 
   7   0   9     1160.00     1331.56    133.77 o 
   8   0   9       17.09       15.15     79.79 o 
   9   0   9       73.30      170.97     59.06 o 
  -9   1   9      984.12      978.24     63.33 o 
  -8   1   9       35.15        0.11    128.68 o 
  -7   1   9      189.58      199.82     82.38 o 
  -6   1   9      606.15      612.46    116.59 o 
  -5   1   9     2190.19     2106.32     64.44 o 
  -4   1   9     1397.74     1306.63     40.46 o 
  -3   1   9     6767.95     6549.96     89.63 o 
  -2   1   9       45.84       25.53     12.63 o 
  -1   1   9    22854.13    23101.00    251.83 o 
   0   1   9     3679.35     3472.10     53.80 o 
   1   1   9     2155.74     2266.26     37.34 o 
   2   1   9       25.94       55.05     12.08 o 
   3   1   9     1522.43     1535.99     28.36 o 
   4   1   9       97.79      131.81     12.27 o 
   5   1   9     1508.89     1518.54     60.21 o 
   6   1   9     1234.13     1274.25     37.17 o 
   7   1   9        1.30      -29.51     32.76 o 
   8   1   9      133.89      258.04     45.63 o 
   9   1   9        4.96       36.69     54.18 o 
  -8   2   9       30.63       26.91     34.11 o 
  -7   2   9     2211.63     2263.52    216.30 o 
  -6   2   9     2186.36     2237.10     63.50 o 
  -5   2   9       81.84       74.97     22.28 o 
  -4   2   9     3961.93     3793.82    130.09 o 
  -3   2   9     1788.77     1746.23     46.54 o 
  -2   2   9      348.65      327.13     23.68 o 
  -1   2   9       54.38       40.54     11.01 o 
   0   2   9     1264.07     1231.30     28.46 o 
   1   2   9     1947.89     1924.87     34.56 o 
   2   2   9     3984.98     4196.53     68.16 o 
   3   2   9        4.56        4.79     13.15 o 
   4   2   9     2537.50     2658.34     41.91 o 
   5   2   9     3027.22     3079.09     49.26 o 
   6   2   9     1317.69     1387.71     60.61 o 
   7   2   9      794.37      865.37     54.90 o 
   8   2   9      381.25      432.74     48.42 o 
   9   2   9      161.36      178.69     55.19 o 
  -8   3   9        8.11      -67.48    133.87 o 
  -7   3   9        0.73       42.71     29.17 o 
  -6   3   9       21.49       81.63     40.94 o 
  -5   3   9     5404.77     5182.92    100.12 o 
  -4   3   9     2203.16     2035.43     52.65 o 
  -3   3   9       44.18       18.04     21.45 o 
  -2   3   9       23.53       21.88     14.34 o 
  -1   3   9      220.92      174.39     13.85 o 
   0   3   9      507.05      635.74     22.76 o 
   1   3   9     2664.91     2755.45     82.19 o 
   2   3   9    11665.19    12314.66    166.53 o 
   3   3   9     3011.75     3277.29     56.79 o 
   4   3   9    13075.38    13259.98    152.05 o 
   5   3   9     1787.51     1786.45     53.13 o 
   6   3   9       96.54       78.73     23.73 o 
   7   3   9       88.87      109.38     35.32 o 
   8   3   9      335.01      326.07     56.67 o 
   9   3   9       16.39       10.26     48.94 o 
  -8   4   9        1.51      427.93    248.93 o 
  -7   4   9       25.16       39.98     42.32 o 
  -6   4   9     1797.57     1724.53     84.41 o 
  -5   4   9      222.71      230.75     58.63 o 
  -4   4   9     2141.65     2250.34     58.24 o 
  -3   4   9      622.06      656.69     50.99 o 
  -2   4   9    19379.55    19139.87    361.87 o 
  -1   4   9     8158.12     8083.72    121.99 o 
   0   4   9     4527.15     4284.94     62.79 o 
   1   4   9      407.66      378.38     23.17 o 
   2   4   9     1427.68     1303.10     43.60 o 
   3   4   9     4387.57     4352.40     79.30 o 
   4   4   9      470.33      454.33     25.81 o 
   5   4   9     1789.96     1672.57     48.89 o 
   6   4   9      847.29      925.09     82.85 o 
   7   4   9      421.31      425.43     35.14 o 
   8   4   9      542.36      634.68     50.06 o 
   9   4   9     2299.06     2491.03    181.64 o 
  -8   5   9     1014.46      955.41    261.64 o 
  -7   5   9     1226.72     1135.24    100.02 o 
  -6   5   9      428.92      447.72     63.33 o 
  -5   5   9     1081.13     1210.87     82.96 o 
  -4   5   9     1266.46     1186.33     72.12 o 
  -3   5   9    25454.26    24305.23    386.94 o 
  -2   5   9      717.62      668.27     33.44 o 
  -1   5   9     6103.07     6369.86     85.93 o 
   0   5   9      353.10      356.94     18.41 o 
   1   5   9       26.77       28.36      6.20 o 
   2   5   9       55.71      113.97     19.48 o 
   3   5   9    19079.21    18674.25    325.01 o 
   4   5   9     3464.59     3402.80     68.69 o 
   5   5   9     7259.32     7399.74    121.73 o 
   6   5   9     2648.24     2557.99     64.88 o 
   7   5   9      493.94      509.02     48.03 o 
   8   5   9      596.61      687.73    114.55 o 
  -8   6   9     1492.71      805.75    288.17 o 
  -7   6   9      503.71      497.07     48.41 o 
  -6   6   9        1.41       10.82     42.42 o 
  -5   6   9     1073.37     1068.39     55.13 o 
  -4   6   9     1277.28     1260.63     37.99 o 
  -3   6   9     3109.47     3043.73    103.34 o 
  -2   6   9     3792.00     3779.37    112.02 o 
  -1   6   9     2938.61     2692.75     58.66 o 
   0   6   9     7225.16     7435.00     90.49 o 
   1   6   9    10382.47    10847.20    148.04 o 
   2   6   9     6314.66     6103.53    102.06 o 
   3   6   9      280.86      263.98     30.26 o 
   4   6   9      738.93      721.92     34.23 o 
   5   6   9      288.25      314.19     33.45 o 
   6   6   9     1414.18     1517.46     52.20 o 
   7   6   9      238.52      277.90     35.53 o 
   8   6   9      109.38      198.01     67.09 o 
   9   6   9        4.53      -44.11     64.65 o 
  -7   7   9      989.64      892.67    173.81 o 
  -6   7   9      798.69      894.39     70.24 o 
  -5   7   9      303.03      337.91     36.33 o 
  -4   7   9     2372.53     2517.31    121.55 o 
  -3   7   9     1099.16     1123.48     35.55 o 
  -2   7   9     2433.10     2318.53     48.13 o 
  -1   7   9     3431.45     3432.88     51.54 o 
   0   7   9        1.75       19.02      9.66 o 
   1   7   9      764.02      791.33     22.06 o 
   2   7   9      928.65      887.45     35.03 o 
   3   7   9      755.17      738.06     34.03 o 
   4   7   9     1603.49     1633.62     60.07 o 
   5   7   9     7304.36     7365.23    144.60 o 
   6   7   9      142.84      140.06     66.32 o 
   7   7   9      242.19      270.76     44.88 o 
   8   7   9      344.49      511.12     54.00 o 
   9   7   9      348.94      434.84     76.84 o 
  -7   8   9     1277.27     1267.49    110.34 o 
  -6   8   9      102.73       99.63     73.44 o 
  -5   8   9      612.34      626.51     65.46 o 
  -4   8   9     1127.10     1175.33     40.21 o 
  -3   8   9        8.14      -11.61     30.24 o 
  -2   8   9      603.49      615.11     36.45 o 
  -1   8   9     1916.70     1945.60     37.00 o 
   0   8   9     1327.83     1348.09     58.66 o 
   1   8   9     1791.13     1744.94     36.06 o 
   2   8   9     2752.60     2849.59     63.49 o 
   3   8   9      628.75      645.62     42.90 o 
   4   8   9     4531.72     4485.29     85.51 o 
   5   8   9      799.29      788.58     85.17 o 
   6   8   9     1181.86     1228.04     62.68 o 
   7   8   9      614.90      651.93     56.77 o 
   8   8   9        4.78       -1.55     43.28 o 
   9   8   9      494.99      477.72     84.82 o 
  -6   9   9      300.22      332.53    104.70 o 
  -5   9   9     4995.07     5057.50    125.84 o 
  -4   9   9       47.66       63.12     31.89 o 
  -3   9   9      157.97      151.31     38.17 o 
  -2   9   9     1037.86     1127.91     36.72 o 
  -1   9   9      176.81      202.05     27.00 o 
   0   9   9      625.93      636.71     23.48 o 
   1   9   9     7845.16     7751.68    102.92 o 
   2   9   9      488.00      548.74     33.07 o 
   3   9   9    10392.13    10548.93    162.18 o 
   4   9   9     3070.60     3113.99     73.29 o 
   5   9   9      262.86      285.52     69.58 o 
   6   9   9      332.05      286.38     53.06 o 
   7   9   9       29.68       37.05     42.24 o 
   8   9   9      358.12      355.37     55.98 o 
   9   9   9      841.88     1083.60     75.31 o 
  -6  10   9      109.25      134.27    117.15 o 
  -5  10   9      678.94      748.70    141.08 o 
  -4  10   9       48.65       71.95     72.37 o 
  -3  10   9     1460.24     1597.28    115.57 o 
  -2  10   9     4104.64     4162.24     78.57 o 
  -1  10   9     4594.53     4674.70     84.16 o 
   0  10   9     1676.32     1712.77     39.57 o 
   1  10   9       70.31       64.51     25.31 o 
   2  10   9     2525.00     2511.53     66.33 o 
   3  10   9      289.69      266.84     32.84 o 
   4  10   9     2899.94     2881.24     83.96 o 
   5  10   9      268.25      242.13     75.47 o 
   6  10   9       76.14       48.12     39.52 o 
   7  10   9      405.91      447.77     52.57 o 
   8  10   9     3759.59     4023.20    147.23 o 
   9  10   9      457.04      417.08     64.89 o 
  -6  11   9      185.19      113.23     47.57 o 
  -5  11   9        6.51        3.17     37.73 o 
  -4  11   9     4171.16     4202.99    320.18 o 
  -3  11   9     2515.76     2676.23     85.89 o 
  -2  11   9       63.28       50.69     23.54 o 
  -1  11   9      106.49       74.84     23.57 o 
   0  11   9      175.44      224.47     42.42 o 
   1  11   9       14.81      -29.63     53.92 o 
   2  11   9     7981.87     7792.42    198.34 o 
   3  11   9     8073.72     8155.13    159.62 o 
   4  11   9     1967.57     1928.83     70.88 o 
   5  11   9     2705.78     2767.39     88.31 o 
   6  11   9      464.92      394.70    114.00 o 
   7  11   9      307.62      345.09    110.84 o 
   8  11   9       16.94      -48.15     48.15 o 
  -5  12   9       47.62       65.72     56.52 o 
  -4  12   9     1566.62     1580.89    117.35 o 
  -3  12   9      980.92     1136.85     57.42 o 
  -2  12   9       95.27       89.39     33.70 o 
  -1  12   9      322.24      317.76     36.80 o 
   0  12   9     3750.04     3587.20     89.04 o 
   1  12   9     5706.46     5537.97    113.14 o 
   2  12   9      457.01      558.30     45.27 o 
   3  12   9      599.52      604.33     48.58 o 
   4  12   9       15.76      -34.21     34.21 o 
   5  12   9      429.64      469.28     65.46 o 
   6  12   9      251.91      296.04    117.05 o 
   7  12   9      131.99       84.64     55.24 o 
   8  12   9      483.55      438.20     65.28 o 
  -4  13   9      228.24      198.18     44.34 o 
  -3  13   9      448.74      469.44     46.93 o 
  -2  13   9      524.14      456.35     43.36 o 
  -1  13   9       63.95       86.54     29.78 o 
   0  13   9      197.91      278.29     52.50 o 
   1  13   9      469.83      501.37     74.11 o 
   2  13   9       87.77       18.93     35.43 o 
   3  13   9      623.05      616.29     54.53 o 
   4  13   9     1102.15     1095.91     76.84 o 
   5  13   9      376.93      300.32     50.92 o 
   6  13   9      159.52      134.71     50.43 o 
   7  13   9      188.39      239.01     58.03 o 
  -4  14   9      140.64      155.62     50.66 o 
  -3  14   9      366.61      370.02     49.22 o 
  -2  14   9     1112.29     1152.02    139.05 o 
  -1  14   9      248.90      367.96    190.38 o 
   0  14   9      229.70      250.15     55.79 o 
   1  14   9      828.50      722.14     56.53 o 
   2  14   9      457.79      506.67     88.53 o 
   3  14   9     1857.45     1801.91     79.35 o 
   4  14   9      104.96      103.05     65.31 o 
   5  14   9      652.78      744.79     97.33 o 
   6  14   9     2443.37     2630.98    103.96 o 
  -3  15   9      405.31      560.96    108.20 o 
  -2  15   9        1.65       26.33    205.22 o 
  -1  15   9      374.19      314.70    206.95 o 
   1  15   9      949.39      888.06     84.98 o 
   2  15   9     1425.03     1479.29    148.10 o 
   3  15   9     1207.60     1237.27    122.08 o 
   4  15   9      125.26      172.78     51.88 o 
   5  15   9      300.64      377.11     59.94 o 
   6  15   9      196.72      193.56     63.02 o 
  -2  16   9     1371.16     1488.40    305.34 o 
   1  16   9     1892.47     2145.64    123.80 o 
   2  16   9        4.22      -23.70     47.16 o 
   3  16   9      373.88      451.83    108.20 o 
   4  16   9        2.85      -47.65     49.19 o 
   5  16   9      121.76      107.68     57.90 o 
   2  17   9     2932.34     2958.45    114.78 o 
   3  17   9       42.89      145.26     57.31 o 
   4  17   9      302.30      246.29     85.08 o 
  -2 -14  10       19.26      192.52    121.87 o 
  -1 -14  10      267.55      348.53    102.72 o 
  -4 -13  10      161.15      240.86    100.37 o 
  -3 -13  10      607.40      736.04    139.36 o 
  -2 -13  10        8.03      -28.42     87.45 o 
  -1 -13  10      286.53      177.97     85.09 o 
   0 -13  10      440.20      515.03    146.52 o 
   1 -13  10     2254.95     2203.56    170.87 o 
  -6 -12  10      203.86      197.08     93.77 o 
  -5 -12  10      601.01      616.31     47.09 o 
  -4 -12  10      828.92      953.33    113.34 o 
  -3 -12  10     1164.97     1152.28    113.99 o 
  -2 -12  10     2433.37     2509.85    304.68 o 
  -1 -12  10      285.79      311.39     87.36 o 
   0 -12  10      224.82      328.52     85.47 o 
   1 -12  10       53.55      127.28     75.02 o 
   2 -12  10      141.68      160.12     69.00 o 
   3 -12  10        3.52      -16.00     95.90 o 
  -6 -11  10       55.03       70.60     35.93 o 
  -5 -11  10      626.22      649.38     44.37 o 
  -4 -11  10      224.01      206.50     33.18 o 
  -3 -11  10     1048.88      906.22    137.48 o 
  -2 -11  10        6.47       -3.29     73.61 o 
  -1 -11  10      415.58      477.76     84.70 o 
   0 -11  10      244.25      283.78     78.61 o 
   1 -11  10        1.67      -12.84     66.93 o 
   2 -11  10      510.08      469.53     73.59 o 
   3 -11  10     2826.31     2672.39    126.67 o 
   4 -11  10       16.21      -25.77     62.75 o 
  -7 -10  10       38.67      349.56    153.59 o 
  -6 -10  10     1057.96     1018.07     53.78 o 
  -5 -10  10      109.74       57.54     71.58 o 
  -4 -10  10        2.48      -33.46     37.74 o 
  -3 -10  10      587.32      610.15    110.01 o 
  -2 -10  10       11.51       51.75     69.67 o 
  -1 -10  10      189.85      142.89     66.12 o 
   0 -10  10        2.56       26.21     60.57 o 
   1 -10  10       39.06      -25.58     60.79 o 
   2 -10  10     1742.11     1658.30    101.99 o 
   3 -10  10     1512.18     1575.06    205.74 o 
   4 -10  10      575.43      622.11     70.19 o 
   5 -10  10        6.31       15.13     56.81 o 
  -7  -9  10      338.01      401.63    151.40 o 
  -6  -9  10       12.71       28.69     33.32 o 
  -5  -9  10      116.99      148.82     30.80 o 
  -4  -9  10      186.66      169.53     28.99 o 
  -3  -9  10     1082.27     1091.41    111.11 o 
  -2  -9  10      163.12      193.93     77.91 o 
  -1  -9  10      223.41      287.67     66.97 o 
   0  -9  10      191.08      186.10     63.40 o 
   1  -9  10     6027.28     5821.25    205.93 o 
   2  -9  10     1327.39     1293.20     80.67 o 
   3  -9  10        5.91        1.57     49.64 o 
   4  -9  10       25.20       33.68     48.72 o 
   5  -9  10       28.93        6.05     56.62 o 
   6  -9  10        2.49       37.98     74.96 o 
  -7  -8  10     1186.23     1269.68     62.44 o 
  -6  -8  10       47.79       26.83     36.14 o 
  -5  -8  10     3164.01     2964.94    104.52 o 
  -4  -8  10     5099.72     5013.47    102.85 o 
  -3  -8  10     1553.19     1560.25     58.19 o 
  -2  -8  10      119.60      126.91     22.37 o 
  -1  -8  10     1128.04     1105.31    174.27 o 
   0  -8  10     2017.11     1828.79    191.04 o 
   1  -8  10     1569.60     1439.56     85.68 o 
   2  -8  10     2335.14     2278.17    135.00 o 
   3  -8  10        3.95       66.93     41.09 o 
   4  -8  10     1595.82     1458.06    106.32 o 
   5  -8  10     2139.48     2114.49    106.94 o 
   6  -8  10     1925.81     1943.82    148.56 o 
  -8  -7  10      146.50      197.51     43.46 o 
  -7  -7  10      170.09      183.03     37.39 o 
  -6  -7  10     2634.45     2789.41     95.70 o 
  -5  -7  10      638.77      734.58     39.09 o 
  -4  -7  10      783.28      731.98     55.95 o 
  -3  -7  10        2.09      -55.63     63.14 o 
  -2  -7  10       60.18       63.05     52.93 o 
  -1  -7  10      517.55      543.20     45.95 o 
   0  -7  10     7550.66     7557.62    189.83 o 
   1  -7  10     2743.45     2757.18    133.77 o 
   2  -7  10     1210.57     1344.22    103.01 o 
   3  -7  10     3235.65     3083.95     96.95 o 
   4  -7  10      479.48      509.01     92.29 o 
   5  -7  10       26.32       59.94     41.52 o 
   6  -7  10      196.73      145.52     46.41 o 
   7  -7  10        1.94      -40.05     49.30 o 
  -8  -6  10      217.81      280.29     44.14 o 
  -7  -6  10      611.45      476.03     43.29 o 
  -6  -6  10      610.83      622.92     42.00 o 
  -5  -6  10     1863.65     1814.07     60.78 o 
  -4  -6  10      764.23      864.56     60.86 o 
  -3  -6  10     1699.80     1589.54     46.52 o 
  -2  -6  10     5073.88     4928.83     87.44 o 
  -1  -6  10     3540.45     3562.52    139.18 o 
   0  -6  10      448.29      449.96     37.44 o 
   1  -6  10      732.51      695.58     36.26 o 
   2  -6  10      101.18       87.28     56.10 o 
   3  -6  10     2089.35     1963.81     86.71 o 
   4  -6  10      286.38      297.54     42.27 o 
   5  -6  10       26.55       34.98     49.09 o 
   6  -6  10      213.92      205.93    136.87 o 
   7  -6  10     1100.56      903.16     64.26 o 
  -8  -5  10       86.00       51.96     44.42 o 
  -7  -5  10      250.62      274.70     89.85 o 
  -6  -5  10     1600.17     1607.37     58.88 o 
  -5  -5  10      142.84      178.32     25.84 o 
  -4  -5  10      235.82      197.35     24.37 o 
  -3  -5  10      362.46      345.63     68.67 o 
  -2  -5  10     1116.10     1120.08     36.06 o 
  -1  -5  10     3389.99     3275.37     72.84 o 
   0  -5  10      383.27      428.42     18.49 o 
   1  -5  10     1257.19     1282.74     56.80 o 
   2  -5  10     3987.49     3951.28    171.83 o 
   3  -5  10       67.60       84.69     32.53 o 
   4  -5  10      708.91      563.38     71.79 o 
   5  -5  10     2443.03     2274.49     93.40 o 
   6  -5  10      560.12      493.49     43.01 o 
   7  -5  10      989.12      981.99     63.39 o 
   8  -5  10       46.77       76.44     47.67 o 
  -8  -4  10      380.88      441.36     45.88 o 
  -7  -4  10      872.75     1025.79     54.81 o 
  -6  -4  10      118.34      106.28     31.05 o 
  -5  -4  10       44.03       42.68     24.45 o 
  -4  -4  10     1670.40     1648.07     86.32 o 
  -3  -4  10      330.45      370.23     33.17 o 
  -2  -4  10     3196.65     3319.38     66.69 o 
  -1  -4  10     1785.50     1757.09     34.78 o 
   0  -4  10       18.03       -6.49      9.87 o 
   1  -4  10     4217.63     4121.49     58.81 o 
   2  -4  10     1813.85     1761.93     70.00 o 
   3  -4  10      698.95      695.52     56.93 o 
   4  -4  10     3453.43     3385.60     86.01 o 
   5  -4  10      329.85      350.74     52.69 o 
   6  -4  10     2048.24     2017.33     72.59 o 
   7  -4  10       43.04       72.18     41.71 o 
   8  -4  10      146.82      161.52    259.20 o 
  -8  -3  10     1401.23     1484.51     93.21 o 
  -7  -3  10       92.44       95.65     65.56 o 
  -6  -3  10       48.55       50.90     26.51 o 
  -5  -3  10      135.69      161.24     26.26 o 
  -4  -3  10     1019.62     1089.85     54.77 o 
  -3  -3  10     4285.87     4301.70     76.15 o 
  -2  -3  10    10104.40     9969.03    126.55 o 
  -1  -3  10      200.94      251.49     15.11 o 
   0  -3  10    12260.23    12307.58    144.50 o 
   1  -3  10     2639.41     2516.93     40.28 o 
   2  -3  10       21.66       16.58     22.30 o 
   3  -3  10      385.34      443.53     33.04 o 
   4  -3  10       12.79        7.34     23.06 o 
   5  -3  10      103.97      127.96     31.12 o 
   6  -3  10     2074.38     2027.49     67.70 o 
   7  -3  10     5180.92     4990.95    113.05 o 
   8  -3  10       12.45      137.83    246.80 o 
  -9  -2  10       11.66        3.56     41.67 o 
  -8  -2  10     1091.01     1077.23    118.11 o 
  -7  -2  10      173.51      179.21     35.98 o 
  -6  -2  10     3323.04     3299.64     83.80 o 
  -5  -2  10     3015.26     2959.69     86.91 o 
  -4  -2  10     2136.02     2051.89     50.01 o 
  -3  -2  10     4123.77     4039.51     80.55 o 
  -2  -2  10      955.16     1024.57     29.38 o 
  -1  -2  10    16313.61    17041.38    194.38 o 
   0  -2  10      788.85      788.89     29.58 o 
   1  -2  10    17522.61    17692.85    197.66 o 
   2  -2  10      760.50      751.02     22.45 o 
   3  -2  10     1027.24     1008.72     32.53 o 
   4  -2  10     1998.03     1912.31     54.67 o 
   5  -2  10     7177.04     7409.51    140.70 o 
   6  -2  10     2393.53     2434.19     80.03 o 
   7  -2  10      275.17      296.56     36.62 o 
   8  -2  10       70.52      111.30    236.83 o 
  -9  -1  10      287.62      316.32     50.11 o 
  -8  -1  10       14.13      -23.48    113.08 o 
  -7  -1  10     3676.68     3759.53    176.46 o 
  -6  -1  10     1083.72     1111.92     48.45 o 
  -5  -1  10      926.77      997.18     73.03 o 
  -4  -1  10        4.02        7.36     16.97 o 
  -3  -1  10       10.17       29.57     14.57 o 
  -2  -1  10      324.62      361.90     19.19 o 
  -1  -1  10    17147.08    17146.07    194.65 o 
   0  -1  10    31640.44    32519.84    346.82 o 
   1  -1  10     1400.82     1438.58     29.47 o 
   2  -1  10     8012.08     8101.04     99.11 o 
   3  -1  10       17.10       30.03     12.06 o 
   4  -1  10     1364.72     1348.41     35.54 o 
   5  -1  10       60.01       24.65     33.80 o 
   6  -1  10      529.44      550.55     49.35 o 
   7  -1  10      349.73      249.44     95.85 o 
   8  -1  10     1919.14     1869.57    170.05 o 
   9  -1  10      701.31      899.67     81.72 o 
  -9   0  10       30.92       58.95     43.81 o 
  -8   0  10      315.50      401.71     91.74 o 
  -7   0  10      527.72      518.38     41.64 o 
  -6   0  10     4125.68     4032.91     93.82 o 
  -5   0  10       79.48       97.29     22.83 o 
  -4   0  10     3722.51     3879.27     76.85 o 
  -3   0  10      880.73      856.85     28.75 o 
  -2   0  10     3893.90     3695.47     59.83 o 
  -1   0  10    11150.20    11539.80    137.65 o 
   0   0  10      120.48      293.88     18.35 o 
   1   0  10     3024.78     3292.68     60.80 o 
   2   0  10     4651.30     4383.22     60.34 o 
   3   0  10     3312.59     3536.41     52.70 o 
   4   0  10       39.20       30.16     13.68 o 
   5   0  10       95.01      121.63     17.32 o 
   6   0  10      596.02      649.16     39.30 o 
   7   0  10     3267.38     3403.66    103.58 o 
   8   0  10      424.79      417.73     53.86 o 
   9   0  10       17.72       47.37     63.12 o 
  -9   1  10      173.56      283.39     49.30 o 
  -8   1  10      346.01      369.89    121.06 o 
  -7   1  10     1090.57     1052.92    113.39 o 
  -6   1  10      119.30      145.60     33.60 o 
  -5   1  10      256.06      312.75     47.70 o 
  -4   1  10      821.97      855.36     35.22 o 
  -3   1  10       24.80       45.02     16.21 o 
  -2   1  10      757.79      675.24     24.12 o 
  -1   1  10      327.51      429.01     26.44 o 
   0   1  10       22.49       20.54     10.78 o 
   1   1  10     2319.11     1872.35     37.69 o 
   2   1  10     3943.86     4151.30     70.55 o 
   3   1  10      651.67      760.80     21.54 o 
   4   1  10      551.07      563.36     20.17 o 
   5   1  10      457.31      494.86     23.57 o 
   6   1  10      775.63      789.75     55.60 o 
   7   1  10      385.52      410.21     44.95 o 
   8   1  10      216.94      281.01     47.20 o 
   9   1  10      229.49      270.68     66.07 o 
  -8   2  10      445.44      505.46     47.33 o 
  -7   2  10      214.19      251.15     39.92 o 
  -6   2  10      946.13      939.27     92.77 o 
  -5   2  10     1023.50      939.08     41.19 o 
  -4   2  10       27.86       23.76     23.21 o 
  -3   2  10      909.13      874.44     66.26 o 
  -2   2  10     4791.25     4900.87     83.88 o 
  -1   2  10      200.50      207.54     17.78 o 
   0   2  10    13160.51    13849.34    211.86 o 
   1   2  10     2986.16     3146.23     48.49 o 
   2   2  10     5258.60     5567.75    101.35 o 
   3   2  10    12021.03    12184.75    143.82 o 
   4   2  10      934.10      927.53     23.47 o 
   5   2  10     2361.94     2273.73     56.12 o 
   6   2  10      133.20      150.59     33.31 o 
   7   2  10      126.71      186.25     39.23 o 
   8   2  10        9.34       63.76     43.67 o 
   9   2  10      248.95      258.82     52.07 o 
  -8   3  10        8.78        0.47     35.13 o 
  -7   3  10       18.66       16.58     35.07 o 
  -6   3  10      186.74      239.79     66.39 o 
  -5   3  10      137.77      117.14     37.20 o 
  -4   3  10      317.47      294.19     60.55 o 
  -3   3  10    13428.32    12729.52    184.56 o 
  -2   3  10     5732.27     5716.60    229.92 o 
  -1   3  10     2467.89     2228.07     41.93 o 
   0   3  10     8619.03     8890.16    109.83 o 
   1   3  10    10262.34    11458.89    133.11 o 
   2   3  10      409.21      376.99     21.77 o 
   3   3  10     5785.66     6653.52    133.96 o 
   4   3  10     3580.16     3726.90     57.49 o 
   5   3  10     5913.05     5686.05     98.99 o 
   6   3  10     8611.63     8501.14    138.53 o 
   7   3  10      355.96      407.24     52.04 o 
   8   3  10      375.27      362.65     85.03 o 
   9   3  10       91.91       32.90     56.77 o 
  -8   4  10      306.14      402.52    249.24 o 
  -7   4  10     1550.70     1563.79    125.58 o 
  -6   4  10     1536.41     1531.75     56.36 o 
  -5   4  10     1354.16     1217.24     47.62 o 
  -4   4  10     9424.29     9010.75    147.73 o 
  -3   4  10       29.77       43.55     36.57 o 
  -2   4  10     6155.56     5921.58    100.62 o 
  -1   4  10      360.23      371.24     26.43 o 
   0   4  10    16211.60    16188.58    184.78 o 
   1   4  10      305.95      217.66     15.92 o 
   2   4  10      835.68     1089.38     35.47 o 
   3   4  10      115.75      101.33     18.03 o 
   4   4  10     9871.80     9775.02    147.57 o 
   5   4  10     9025.64     8872.96    139.36 o 
   6   4  10      114.28      101.12     50.51 o 
   7   4  10      551.05      703.53     49.96 o 
   8   4  10      261.11      297.68    109.68 o 
   9   4  10       36.69       34.86     88.23 o 
  -8   5  10      996.16      973.57     65.91 o 
  -7   5  10      711.41      675.01     72.30 o 
  -6   5  10      459.34      413.47     62.53 o 
  -5   5  10      320.47      321.02     33.11 o 
  -4   5  10       82.43       99.21     50.96 o 
  -3   5  10      238.24      224.67     55.90 o 
  -2   5  10     4882.28     4429.50    175.32 o 
  -1   5  10    25430.40    24079.49    337.15 o 
   0   5  10      569.71      611.90     29.08 o 
   1   5  10     5452.89     5635.64     72.98 o 
   2   5  10      295.92      290.72     24.14 o 
   3   5  10     3389.49     3348.59     67.24 o 
   4   5  10       46.58       26.57     19.04 o 
   5   5  10     3942.15     3775.44    101.87 o 
   6   5  10        5.06       -7.67     24.35 o 
   7   5  10     4221.31     4257.81    110.82 o 
   8   5  10      867.03      805.69     57.72 o 
   9   5  10      194.62      138.03    100.22 o 
  -8   6  10      224.01       31.31    252.08 o 
  -7   6  10     3377.01     3230.40    105.30 o 
  -6   6  10      150.24      151.94     32.13 o 
  -5   6  10      567.67      591.03     30.42 o 
  -4   6  10      525.75      611.37     37.69 o 
  -3   6  10     4861.44     4827.60    112.10 o 
  -2   6  10     8351.58     7975.03    297.53 o 
  -1   6  10      387.08      361.12     17.95 o 
   0   6  10        7.48        1.46      8.08 o 
   1   6  10     5643.84     5624.09     82.89 o 
   2   6  10     2471.46     2419.56     58.35 o 
   3   6  10      147.24      159.60     27.69 o 
   4   6  10     1292.83     1179.93     43.96 o 
   5   6  10        1.34       20.43     23.78 o 
   6   6  10     2379.40     2391.72     64.39 o 
   7   6  10      552.60      552.31     40.12 o 
   8   6  10      267.70      220.68     55.37 o 
   9   6  10      405.42      493.08     76.34 o 
  -7   7  10        1.37       14.23     35.21 o 
  -6   7  10       14.09      -22.82    150.99 o 
  -5   7  10      491.29      475.04     29.12 o 
  -4   7  10        4.73      -17.79     63.51 o 
  -3   7  10      336.25      323.38     41.34 o 
  -2   7  10      245.20      278.44     23.21 o 
  -1   7  10     1519.13     1530.12     30.92 o 
   0   7  10     4460.87     4341.86     60.44 o 
   1   7  10      896.55      834.20     36.60 o 
   2   7  10       29.03       14.76     23.60 o 
   3   7  10     2220.48     2198.94     68.91 o 
   4   7  10      772.07      730.47     39.55 o 
   5   7  10      803.04      815.86     47.16 o 
   6   7  10        2.18        0.82     32.08 o 
   7   7  10       29.93      113.33     57.94 o 
   8   7  10     1292.85     1448.38     76.08 o 
   9   7  10       64.56       93.51     66.98 o 
  -7   8  10      113.60       72.76    103.83 o 
  -6   8  10     2078.53     1965.44     75.91 o 
  -5   8  10      851.89      863.93     43.81 o 
  -4   8  10      520.38      573.30     33.02 o 
  -3   8  10      435.86      428.83     37.66 o 
  -2   8  10      916.41      945.54     33.13 o 
  -1   8  10      367.69      393.33     18.15 o 
   0   8  10     1073.76     1023.18     60.26 o 
   1   8  10     3500.11     3453.16     54.11 o 
   2   8  10     9238.45     8962.29    138.43 o 
   3   8  10     2318.10     2345.83     62.28 o 
   4   8  10     1264.73     1331.23     71.56 o 
   5   8  10      113.90      123.94     27.74 o 
   6   8  10     1979.35     2025.62    122.13 o 
   7   8  10      292.49      318.51     48.02 o 
   8   8  10      132.96      174.92     48.40 o 
   9   8  10      135.96      110.01     51.40 o 
  -6   9  10       22.44       17.01     76.23 o 
  -5   9  10      438.87      435.24     43.16 o 
  -4   9  10     4678.73     4751.22    181.87 o 
  -3   9  10     4408.43     4532.41     83.37 o 
  -2   9  10      801.20      798.32     33.88 o 
  -1   9  10     2948.82     2769.52     91.38 o 
   0   9  10     1013.56     1045.68     29.35 o 
   1   9  10     2533.10     2482.52     62.02 o 
   2   9  10      737.18      690.70     37.79 o 
   3   9  10     5286.89     5338.25    100.58 o 
   4   9  10     1680.73     1623.35     77.46 o 
   5   9  10     6555.95     6477.68    138.62 o 
   6   9  10      978.80      978.25     60.24 o 
   7   9  10      833.17      773.02     68.51 o 
   8   9  10       49.21      -16.52     50.06 o 
   9   9  10     1710.17     1788.36    136.87 o 
  -6  10  10     2960.05     3031.96    273.07 o 
  -5  10  10     3234.58     3425.85    117.05 o 
  -4  10  10       76.11       33.61     88.38 o 
  -3  10  10     1580.03     1627.32    144.92 o 
  -2  10  10       23.59       21.75     46.19 o 
  -1  10  10     3758.77     3698.56     87.20 o 
   0  10  10     1330.39     1379.87     35.29 o 
   1  10  10      784.32      821.94     42.53 o 
   2  10  10      127.20       86.55     26.31 o 
   3  10  10     3843.17     3684.59     83.23 o 
   4  10  10     3516.79     3427.58     81.73 o 
   5  10  10      572.94      573.11    116.28 o 
   6  10  10       19.60      -34.33     34.33 o 
   7  10  10       61.31       60.28     45.40 o 
   8  10  10        0.69      -12.54     57.02 o 
   9  10  10        4.57      -60.68     77.96 o 
  -6  11  10      139.50      101.75     41.47 o 
  -5  11  10      202.41      283.81     67.80 o 
  -4  11  10      162.82      207.76     39.29 o 
  -3  11  10     2749.03     2870.86     67.38 o 
  -2  11  10     7299.72     7633.68    125.30 o 
  -1  11  10     1388.40     1466.52    117.62 o 
   0  11  10       36.07       25.47     39.80 o 
   1  11  10        0.09        4.15     41.50 o 
   2  11  10     2262.92     2331.48    105.40 o 
   3  11  10      556.61      551.54     41.26 o 
   4  11  10     2972.13     3069.81     89.74 o 
   5  11  10      380.72      421.41     65.10 o 
   6  11  10     5364.82     5356.53    133.98 o 
   7  11  10     1086.22     1103.55     68.64 o 
   8  11  10        7.24      -17.47     68.20 o 
  -5  12  10       36.42      -16.15     65.66 o 
  -4  12  10     2041.84     2152.23     79.22 o 
  -3  12  10     1662.34     1849.18     99.77 o 
  -2  12  10      153.03      247.58     67.90 o 
  -1  12  10       80.06        8.09     49.65 o 
   0  12  10     1621.57     1470.70     79.52 o 
   1  12  10      889.15      940.57     70.90 o 
   2  12  10      552.21      469.97     41.00 o 
   3  12  10     1916.09     1777.23     97.07 o 
   4  12  10       91.14       98.55     38.70 o 
   5  12  10     1421.54     1532.76     98.65 o 
   6  12  10        3.75       27.11     43.01 o 
   7  12  10       11.21       41.97     48.08 o 
   8  12  10      232.90      259.00     60.44 o 
  -4  13  10      754.55      209.19    241.21 o 
  -3  13  10      326.77      300.87     56.11 o 
  -2  13  10        9.77       40.55     60.17 o 
  -1  13  10     2984.16     3102.41    138.19 o 
   0  13  10      109.44      140.31     50.57 o 
   1  13  10       35.22       29.89     33.74 o 
   2  13  10     3575.11     3457.73     97.35 o 
   3  13  10     1236.89     1247.68     65.25 o 
   4  13  10      742.92      762.56     58.17 o 
   5  13  10      102.11      105.07     46.20 o 
   6  13  10        0.16        4.18     45.65 o 
   7  13  10      833.87      863.20     74.03 o 
  -4  14  10      626.05      710.51     65.51 o 
  -3  14  10     1023.68     1089.32    153.33 o 
  -2  14  10        8.37      -72.78    189.16 o 
  -1  14  10       60.53      137.32    194.96 o 
   0  14  10      135.31      209.86     53.32 o 
   1  14  10     2641.19     2789.79     92.50 o 
   2  14  10     2852.61     2750.61     91.77 o 
   3  14  10      261.09      261.48     46.75 o 
   4  14  10       92.55      117.72     46.43 o 
   5  14  10      419.44      478.05     59.64 o 
   6  14  10      129.44       73.80     51.21 o 
  -3  15  10      134.14      394.39    263.97 o 
  -2  15  10      939.29     1107.53    265.60 o 
  -1  15  10      367.41      636.30    226.16 o 
   0  15  10      526.17      429.45     71.46 o 
   1  15  10       83.47       56.21     57.73 o 
   2  15  10     1807.23     1712.24     80.63 o 
   3  15  10       58.50      162.65     59.87 o 
   4  15  10     3133.92     3097.02    107.05 o 
   5  15  10     1402.06     1433.97     83.10 o 
   6  15  10       66.82       48.23     55.30 o 
  -2  16  10     1229.24     1514.32    313.27 o 
   1  16  10     1205.78     1448.96    108.35 o 
   2  16  10     1118.05     1113.50     73.77 o 
   3  16  10     3615.00     3598.24    202.94 o 
   4  16  10      408.37      428.54     62.94 o 
   5  16  10        1.41      -38.56     53.40 o 
   2  17  10      181.55      255.65    103.58 o 
   3  17  10      914.33      826.54    140.68 o 
   4  17  10      539.83      651.45    101.24 o 
  -4 -13  11     1064.81      913.90    195.77 o 
  -3 -13  11     2250.31     2248.63    157.49 o 
  -2 -13  11       14.91      129.50     99.10 o 
  -1 -13  11      667.78      653.48    105.99 o 
   0 -13  11       26.43      -53.20     82.86 o 
   1 -13  11      133.60      154.59     90.58 o 
  -5 -12  11      701.17      747.86    125.55 o 
  -4 -12  11      426.72      487.59    106.71 o 
  -3 -12  11        1.72       -5.43     86.67 o 
  -2 -12  11       14.22       34.73    141.03 o 
  -1 -12  11      597.58      635.72    101.16 o 
   0 -12  11      423.60      431.21     90.05 o 
   1 -12  11       36.39      -18.02    150.79 o 
   2 -12  11       17.62      -45.79    109.57 o 
   3 -12  11       22.61      -73.90    151.45 o 
  -6 -11  11       42.03       42.67     52.23 o 
  -5 -11  11       29.95       59.00     38.35 o 
  -4 -11  11       24.47       98.12     86.96 o 
  -3 -11  11       11.78       38.20     83.51 o 
  -2 -11  11     1137.72     1154.51    112.79 o 
  -1 -11  11      857.80      979.58     97.32 o 
   0 -11  11       88.87       85.33     91.28 o 
   1 -11  11      792.36      692.28     91.35 o 
   2 -11  11      256.36      202.88     74.15 o 
   3 -11  11      257.17      417.77     85.99 o 
   4 -11  11       48.80      -19.33     68.07 o 
  -6 -10  11      143.28      168.94    112.01 o 
  -5 -10  11      305.57      362.56     38.96 o 
  -4 -10  11       29.57       84.67     30.03 o 
  -3 -10  11      801.53      833.85    141.49 o 
  -2 -10  11      965.50      799.02     92.93 o 
  -1 -10  11     1084.94     1087.66     95.83 o 
   0 -10  11     1416.65     1235.09    118.72 o 
   1 -10  11       13.20      -54.62     54.62 o 
   2 -10  11      691.29      479.46     76.94 o 
   3 -10  11       15.48      -50.71     55.16 o 
   4 -10  11      747.17      801.94     78.40 o 
   5 -10  11      475.47      539.26     72.64 o 
  -7  -9  11      415.06      365.38     51.69 o 
  -6  -9  11     1900.26     1824.72     84.98 o 
  -5  -9  11      125.05      165.81     59.27 o 
  -4  -9  11     3395.50     3250.91    192.23 o 
  -3  -9  11      762.56      783.80     71.25 o 
  -2  -9  11      100.43      -13.34     64.58 o 
  -1  -9  11       19.16       60.01     64.61 o 
   0  -9  11       85.72        7.32     60.70 o 
   1  -9  11      123.80      144.55     63.40 o 
   2  -9  11     1623.99     1444.28    108.35 o 
   3  -9  11     5933.20     5808.50    309.36 o 
   4  -9  11      974.85      854.06    134.37 o 
   5  -9  11       54.69       86.81     54.62 o 
  -7  -8  11      841.48      924.85     56.68 o 
  -6  -8  11       40.67      -24.20     48.38 o 
  -5  -8  11     2010.79     1966.44     86.42 o 
  -4  -8  11      805.55      832.19     42.75 o 
  -3  -8  11     8486.44     8679.10    141.40 o 
  -2  -8  11     1858.62     1957.80     53.12 o 
  -1  -8  11       79.58       71.73     60.57 o 
   0  -8  11      599.08      535.25     73.12 o 
   1  -8  11     2968.58     3088.43    124.75 o 
   2  -8  11     3781.97     3839.38    138.39 o 
   3  -8  11      140.22      169.29     49.98 o 
   4  -8  11      490.25      424.09     77.58 o 
   5  -8  11      312.84      367.65     58.41 o 
   6  -8  11      495.50      669.95    176.43 o 
  -7  -7  11      182.75      251.27     52.75 o 
  -6  -7  11        3.96       24.33     35.98 o 
  -5  -7  11     1335.80     1409.39    108.80 o 
  -4  -7  11     6802.78     6780.62    122.13 o 
  -3  -7  11      472.19      622.63     75.72 o 
  -2  -7  11     3192.76     3224.25    117.45 o 
  -1  -7  11      428.71      502.04     67.25 o 
   0  -7  11      528.83      517.80     86.35 o 
   1  -7  11        3.27       -7.12     23.18 o 
   2  -7  11     2234.53     1922.32     93.37 o 
   3  -7  11       50.05       29.97     41.98 o 
   4  -7  11     2999.56     3180.92    100.46 o 
   5  -7  11     1963.98     2105.64    145.65 o 
   6  -7  11      259.60      288.83     51.26 o 
   7  -7  11      393.14      358.00     65.87 o 
  -8  -6  11       44.19       59.70     40.06 o 
  -7  -6  11        2.73       19.20     47.47 o 
  -6  -6  11     1662.25     1595.19     98.75 o 
  -5  -6  11     1537.84     1481.88     89.34 o 
  -4  -6  11      124.57      178.07     63.30 o 
  -3  -6  11      167.77      159.42     26.00 o 
  -2  -6  11     3178.14     3207.70     66.95 o 
  -1  -6  11     1877.32     1860.56     72.73 o 
   0  -6  11     1868.44     1861.63     54.86 o 
   1  -6  11     2089.26     2072.11    102.65 o 
   2  -6  11       62.05      -10.90     57.12 o 
   3  -6  11     1143.60     1115.70    126.70 o 
   4  -6  11      620.39      595.44     66.94 o 
   5  -6  11       18.44       93.25     88.92 o 
   6  -6  11      769.56      818.95    105.48 o 
   7  -6  11      428.58      449.10     58.27 o 
  -8  -5  11      400.55      451.46     85.69 o 
  -7  -5  11      586.41      543.52    146.17 o 
  -6  -5  11      549.90      588.88    134.48 o 
  -5  -5  11      172.63      152.14     28.72 o 
  -4  -5  11      390.05      324.25     28.32 o 
  -3  -5  11     2860.32     2743.30     61.20 o 
  -2  -5  11     1030.13      882.67     34.08 o 
  -1  -5  11      205.44      224.32     19.52 o 
   0  -5  11     3512.46     3518.72    102.64 o 
   1  -5  11     3455.96     3142.80     81.73 o 
   2  -5  11     2683.67     2668.11     66.00 o 
   3  -5  11       23.73       71.87     35.24 o 
   4  -5  11      301.15      335.00     43.19 o 
   5  -5  11     2705.82     2571.81    188.08 o 
   6  -5  11        2.14      -15.57     53.19 o 
   7  -5  11      963.36      968.32    216.26 o 
  -8  -4  11      251.09      200.72     42.01 o 
  -7  -4  11       11.56      -18.04     63.88 o 
  -6  -4  11      269.76      198.47     33.80 o 
  -5  -4  11      320.62      349.00    103.07 o 
  -4  -4  11      841.97      819.71     40.24 o 
  -3  -4  11      305.50      343.51     24.64 o 
  -2  -4  11     1040.70      976.27     33.31 o 
  -1  -4  11     3936.68     3930.06     60.37 o 
   0  -4  11     5700.92     5763.44     81.73 o 
   1  -4  11     1451.96     1289.43     43.68 o 
   2  -4  11      523.81      495.64     33.26 o 
   3  -4  11     4163.23     4056.18    105.92 o 
   4  -4  11     2126.57     2148.62    102.46 o 
   5  -4  11       26.69       38.69     54.47 o 
   6  -4  11       95.17      159.83     48.65 o 
   7  -4  11       90.04      138.67     53.49 o 
  -8  -3  11      264.54      343.81     43.53 o 
  -7  -3  11     3146.08     3064.53    181.59 o 
  -6  -3  11     2271.85     2322.57     79.44 o 
  -5  -3  11     1368.39     1419.84     51.60 o 
  -4  -3  11      910.44      901.39     72.33 o 
  -3  -3  11       64.64       83.62     18.54 o 
  -2  -3  11      194.89      275.93     21.80 o 
  -1  -3  11      305.46      341.94     22.26 o 
   0  -3  11     1982.73     1934.79     35.97 o 
   1  -3  11     2324.52     2426.24     41.10 o 
   2  -3  11    15867.89    15912.08    229.18 o 
   3  -3  11     5465.46     5512.71     96.25 o 
   4  -3  11        8.38      -52.07     72.12 o 
   5  -3  11      151.39      165.32     30.27 o 
   6  -3  11      348.07      361.98     48.63 o 
   7  -3  11      195.05      242.33     38.00 o 
  -8  -2  11     1411.62     1468.22    114.66 o 
  -7  -2  11       37.76       38.61     32.00 o 
  -6  -2  11     1804.17     1751.50     60.60 o 
  -5  -2  11       20.41        4.21     42.08 o 
  -4  -2  11     4656.66     4271.74     89.90 o 
  -3  -2  11     3018.16     2880.36     55.63 o 
  -2  -2  11      581.29      505.00     23.73 o 
  -1  -2  11      101.49       87.51     20.53 o 
   0  -2  11    12970.90    13130.28    153.91 o 
   1  -2  11    11865.73    11926.60    140.73 o 
   2  -2  11        0.72       10.62     17.08 o 
   3  -2  11     2176.82     2278.65     52.16 o 
   4  -2  11       32.67       34.33     19.39 o 
   5  -2  11     1052.89     1021.54     57.02 o 
   6  -2  11     1664.97     1713.31     60.02 o 
   7  -2  11     1113.34     1296.69    147.08 o 
   8  -2  11        5.42      -95.55     95.55 o 
  -8  -1  11       14.16      -18.96     71.97 o 
  -7  -1  11      205.70      201.26     43.76 o 
  -6  -1  11      619.85      556.67     38.75 o 
  -5  -1  11    14017.98    13895.09    379.19 o 
  -4  -1  11     2256.69     2126.19     54.77 o 
  -3  -1  11     3308.30     3488.93     95.96 o 
  -2  -1  11      684.34      679.66     26.26 o 
  -1  -1  11      444.14      564.80     22.71 o 
   0  -1  11        3.48       10.71     10.20 o 
   1  -1  11     2439.30     2282.22     39.93 o 
   2  -1  11     1604.79     1618.63     33.89 o 
   3  -1  11     4371.46     4299.76     75.52 o 
   4  -1  11     5168.71     5204.09     87.37 o 
   5  -1  11     1059.74     1083.12     35.91 o 
   6  -1  11     1601.10     1598.48     45.45 o 
   7  -1  11       82.13       93.30     47.62 o 
   8  -1  11      445.72      566.81    157.91 o 
  -8   0  11       56.83       80.68     55.09 o 
  -7   0  11      781.60      793.70     47.77 o 
  -6   0  11      631.50      625.10     39.46 o 
  -5   0  11      126.53      117.21     29.44 o 
  -4   0  11       26.74       33.68     18.98 o 
  -3   0  11      903.72      890.33     44.04 o 
  -2   0  11     4163.50     3948.57     77.71 o 
  -1   0  11     3063.42     3352.88     58.70 o 
   0   0  11     1342.27     1127.45     35.70 o 
   1   0  11       17.76        1.58     14.32 o 
   2   0  11     1809.92     1655.77     45.89 o 
   3   0  11      355.73      424.03     34.57 o 
   4   0  11       17.70       43.76     18.34 o 
   5   0  11      912.94      896.85     42.97 o 
   6   0  11      567.20      557.42     46.92 o 
   7   0  11        0.51       10.60     38.26 o 
   8   0  11      436.69      559.13    114.30 o 
   9   0  11      347.97      198.51     63.43 o 
  -8   1  11      150.59      209.78     76.64 o 
  -7   1  11      424.97      420.55     56.57 o 
  -6   1  11      100.53       96.44     27.73 o 
  -5   1  11      176.84      207.15     59.65 o 
  -4   1  11     2523.19     2387.11     59.44 o 
  -3   1  11     1787.08     1788.18     86.86 o 
  -2   1  11      347.27      416.42     30.52 o 
  -1   1  11     4678.81     4544.50     71.94 o 
   0   1  11     8371.97     8094.80    101.17 o 
   1   1  11       37.83       28.51     12.57 o 
   2   1  11      552.98      648.18     22.85 o 
   3   1  11       15.71       29.83     12.16 o 
   4   1  11     2482.78     2552.82     42.71 o 
   5   1  11       53.39       58.17     16.36 o 
   6   1  11      681.20      783.36     52.73 o 
   7   1  11       67.15      113.07     39.83 o 
   8   1  11     2401.57     2389.27     92.16 o 
   9   1  11     1133.28     1241.20     92.19 o 
  -8   2  11      237.95      205.00     41.85 o 
  -7   2  11      256.58      351.80    136.26 o 
  -6   2  11     1648.04     1806.84     60.34 o 
  -5   2  11       43.86       -1.42     38.69 o 
  -4   2  11      328.33      328.33     31.13 o 
  -3   2  11      896.73      952.22     69.77 o 
  -2   2  11    14276.07    13950.46    192.10 o 
  -1   2  11     1326.74     1068.39     29.98 o 
   0   2  11     3443.01     3599.20     56.33 o 
   1   2  11     1131.26     1437.54     32.84 o 
   2   2  11     7767.49     8065.80     99.68 o 
   3   2  11      108.52      122.76     14.96 o 
   4   2  11     1470.20     1480.90     30.85 o 
   5   2  11     4699.77     4766.30     88.57 o 
   6   2  11       71.26       66.03     32.61 o 
   7   2  11     4473.82     4345.07    127.77 o 
   8   2  11      665.43      731.98     57.82 o 
   9   2  11      263.44      160.61     51.41 o 
  -8   3  11     2375.60     2348.41    133.77 o 
  -7   3  11     3582.62     3386.70    173.68 o 
  -6   3  11      118.78      130.04     46.75 o 
  -5   3  11      328.41      361.59     30.76 o 
  -4   3  11        5.51      -14.04     36.97 o 
  -3   3  11      505.46      499.84     28.41 o 
  -2   3  11       13.16       12.20     15.79 o 
  -1   3  11     8463.64     8381.88    107.66 o 
   0   3  11     2018.81     2268.00     62.44 o 
   1   3  11    19491.17    19147.08    212.35 o 
   2   3  11    11772.53    11653.73    162.60 o 
   3   3  11     1022.40     1066.27     37.96 o 
   4   3  11      946.09      901.55     36.84 o 
   5   3  11     1388.63     1374.77     45.69 o 
   6   3  11     3171.78     3025.50     89.86 o 
   7   3  11     1514.20     1398.89     70.08 o 
   8   3  11     1144.97     1125.14    145.35 o 
   9   3  11      136.44      108.82     72.68 o 
  -8   4  11      846.30      774.03    262.35 o 
  -7   4  11      633.37      671.48     46.52 o 
  -6   4  11      555.75      586.71     40.85 o 
  -5   4  11     4172.34     4055.67     89.17 o 
  -4   4  11     4756.66     4552.59    113.70 o 
  -3   4  11      895.51      896.09     38.96 o 
  -2   4  11     5746.72     5439.36     95.96 o 
  -1   4  11     5285.70     5373.11     78.52 o 
   0   4  11    16136.46    15518.39    179.80 o 
   1   4  11       39.00       63.96     14.31 o 
   2   4  11       22.76      -15.95     15.95 o 
   3   4  11      935.43     1071.41     47.93 o 
   4   4  11      890.20      891.30     36.74 o 
   5   4  11     1560.57     1584.90     49.76 o 
   6   4  11     4883.07     4767.41     93.54 o 
   7   4  11      416.50      472.79     47.04 o 
   8   4  11       88.92       69.75     40.58 o 
   9   4  11      236.16      291.01    106.73 o 
  -8   5  11      540.86     1012.39    299.85 o 
  -7   5  11       53.26       59.73     84.57 o 
  -6   5  11     4653.58     4696.91    122.84 o 
  -5   5  11     2843.63     2879.97     76.89 o 
  -4   5  11      227.25      169.17     53.99 o 
  -3   5  11      259.18      222.75     33.07 o 
  -2   5  11        7.80       18.01     33.63 o 
  -1   5  11        5.86       -2.63     11.78 o 
   0   5  11     3265.63     3031.76     55.92 o 
   1   5  11     8053.51     8095.96     99.02 o 
   2   5  11     1593.82     1521.01     49.73 o 
   3   5  11    11771.71    12184.15    175.15 o 
   4   5  11      143.59      137.94     23.99 o 
   5   5  11      897.88      869.21     42.54 o 
   6   5  11      642.98      629.80     40.80 o 
   7   5  11      372.20      372.62     39.99 o 
   8   5  11       31.08       73.91     47.57 o 
   9   5  11      673.24      594.73    127.16 o 
  -7   6  11      883.04      960.87    148.61 o 
  -6   6  11      102.93       49.21     49.23 o 
  -5   6  11      155.74      222.61     36.40 o 
  -4   6  11     1124.54     1062.51     98.70 o 
  -3   6  11     2538.57     2357.06     66.63 o 
  -2   6  11     1364.95     1378.05     58.06 o 
  -1   6  11     4350.52     4338.03     59.70 o 
   0   6  11     4902.40     4810.62     64.68 o 
   1   6  11     3143.89     3174.18     48.51 o 
   2   6  11       47.48       29.72     20.86 o 
   3   6  11      516.96      563.10     32.83 o 
   4   6  11     5603.74     5838.57    104.69 o 
   5   6  11      972.28      952.39     42.96 o 
   6   6  11       17.57       35.01     27.37 o 
   7   6  11     1107.39     1131.87     51.08 o 
   8   6  11     1545.98     1588.01    150.13 o 
  -7   7  11       30.13       99.69     43.68 o 
  -6   7  11       31.35       11.88     26.31 o 
  -5   7  11      332.86      396.88     31.02 o 
  -4   7  11        6.83       14.30     30.83 o 
  -3   7  11       73.01       63.90     32.83 o 
  -2   7  11     1782.84     1818.48     42.81 o 
  -1   7  11     7862.53     7655.33     96.90 o 
   0   7  11      194.52      204.09     12.66 o 
   1   7  11      477.69      441.25     27.33 o 
   2   7  11      301.73      327.08     92.19 o 
   3   7  11      622.33      626.25     37.13 o 
   4   7  11      744.80      714.22     38.92 o 
   5   7  11      435.57      394.50     64.18 o 
   6   7  11      570.36      614.65     43.39 o 
   7   7  11     1317.46     1429.31    150.69 o 
   8   7  11      412.31      407.90     80.91 o 
   9   7  11      217.82      367.86     77.05 o 
  -7   8  11     1269.57     1314.14     81.32 o 
  -6   8  11      343.88      357.02     90.62 o 
  -5   8  11      466.99      465.25     35.41 o 
  -4   8  11       29.75       39.79     40.96 o 
  -3   8  11     4744.31     4538.12    113.02 o 
  -2   8  11     5503.78     5429.07    121.29 o 
  -1   8  11      112.84      119.05     57.70 o 
   0   8  11        5.02      -10.57     10.88 o 
   1   8  11     1284.75     1255.30     43.72 o 
   2   8  11     1181.29     1124.13     43.44 o 
   3   8  11     3577.51     3726.71    173.14 o 
   4   8  11     8537.16     8564.89    136.80 o 
   5   8  11       35.25       59.59     35.38 o 
   6   8  11     4705.65     4584.67     91.44 o 
   7   8  11      506.14      527.66     53.52 o 
   8   8  11        1.48       -7.40     44.31 o 
   9   8  11      102.49      151.45     73.49 o 
  -6   9  11        0.54      -40.51     43.76 o 
  -5   9  11        6.57      -39.29     39.29 o 
  -4   9  11      253.86      287.89     43.05 o 
  -3   9  11       49.16       36.31     20.66 o 
  -2   9  11     5045.88     5175.47     90.50 o 
  -1   9  11     2609.67     2634.71     55.10 o 
   0   9  11     4261.24     4198.24     71.93 o 
   1   9  11    10873.81    10406.78    176.45 o 
   2   9  11     5332.97     5342.45     99.19 o 
   3   9  11     2969.87     2899.55     70.38 o 
   4   9  11     2863.44     2901.13    108.83 o 
   5   9  11     4865.87     4939.86     98.34 o 
   6   9  11      528.09      641.01     86.40 o 
   7   9  11     1596.88     1531.18     76.63 o 
   8   9  11        4.76        2.46     46.39 o 
   9   9  11      136.25      130.13     55.98 o 
  -6  10  11      736.14      925.22    138.80 o 
  -5  10  11     1524.11     1557.15     68.10 o 
  -4  10  11     3582.03     3768.37    109.00 o 
  -3  10  11     5488.96     5436.80     98.90 o 
  -2  10  11      680.25      698.72     54.58 o 
  -1  10  11     7482.31     7405.52    118.22 o 
   0  10  11      153.12      171.89     27.58 o 
   1  10  11      793.50      788.55     47.46 o 
   2  10  11     1063.55      995.88     45.65 o 
   3  10  11     1337.10     1405.24     54.66 o 
   4  10  11        1.60       -2.60     29.15 o 
   5  10  11     1909.66     1843.53     74.63 o 
   6  10  11     3055.65     2882.05     94.89 o 
   7  10  11        3.19       28.55     41.11 o 
   8  10  11       17.16      -17.89     47.53 o 
   9  10  11       16.49      139.15     86.30 o 
  -5  11  11      453.64      477.14     90.72 o 
  -4  11  11      142.15       92.20     35.44 o 
  -3  11  11       23.67       -4.89     25.82 o 
  -2  11  11        5.65      -21.20     21.20 o 
  -1  11  11      938.78     1076.90     47.66 o 
   0  11  11     2082.68     2248.31     89.98 o 
   1  11  11      180.04      174.30     37.15 o 
   2  11  11     1047.80     1075.62     76.60 o 
   3  11  11      414.32      390.63     66.87 o 
   4  11  11     3132.64     3029.74     89.06 o 
   5  11  11      845.57      843.10     67.34 o 
   6  11  11     1044.44     1041.43    122.69 o 
   7  11  11       10.32      -55.30     55.30 o 
   8  11  11     1108.67     1070.18     76.07 o 
  -5  12  11      852.79      941.08     64.35 o 
  -4  12  11     1563.35     1771.19     72.09 o 
  -3  12  11      161.94      186.20     38.54 o 
  -2  12  11     2715.40     2876.51     69.99 o 
  -1  12  11     2323.12     2546.31    100.56 o 
   0  12  11      183.09      145.72     51.74 o 
   1  12  11       59.06       64.04     30.46 o 
   2  12  11      227.61      194.25     57.74 o 
   3  12  11      379.93      410.59     62.11 o 
   4  12  11      420.67      390.01     46.60 o 
   5  12  11      133.63      129.73     40.68 o 
   6  12  11       24.89       70.80     52.96 o 
   7  12  11      325.55      387.61     59.03 o 
   8  12  11      331.47      272.31     95.34 o 
  -4  13  11       27.29      -30.01    164.36 o 
  -3  13  11      513.47      511.13     85.64 o 
  -2  13  11     2229.03     2491.84    304.12 o 
  -1  13  11      629.84      709.18     67.31 o 
   0  13  11      465.90      579.41    229.67 o 
   1  13  11      753.33      789.17     50.35 o 
   2  13  11      773.99      802.06     53.06 o 
   3  13  11      536.35      554.16     50.84 o 
   4  13  11     1268.15     1185.26     68.62 o 
   5  13  11      390.48      397.66     53.59 o 
   6  13  11      794.06      741.82     65.85 o 
   7  13  11       65.32       70.52     54.66 o 
  -4  14  11      322.25      386.15     52.65 o 
  -3  14  11     1604.36     1797.91    308.09 o 
  -2  14  11      300.35      143.32    209.29 o 
  -1  14  11       99.52      156.73     87.31 o 
   0  14  11       32.05        6.03     49.12 o 
   1  14  11       10.21       19.69    102.97 o 
   2  14  11     1150.22     1272.51     68.10 o 
   3  14  11     5605.71     5642.42    136.56 o 
   4  14  11      457.00      520.81     56.91 o 
   5  14  11      988.19      928.72     68.69 o 
   6  14  11      297.31      299.06     55.87 o 
  -3  15  11     1926.01     1811.73    329.64 o 
  -2  15  11      215.20      373.34    240.70 o 
  -1  15  11      904.95     1164.66    249.74 o 
   0  15  11     1311.16     1389.17    149.17 o 
   1  15  11     2298.27     2407.28    127.26 o 
   2  15  11     1871.36     1975.69    183.01 o 
   3  15  11       14.51       15.32     43.96 o 
   4  15  11     1121.06     1177.36     77.30 o 
   5  15  11       24.94      -27.41     49.53 o 
   6  15  11      496.21      526.95     78.27 o 
  -2  16  11      519.35      588.22    258.69 o 
  -1  16  11       67.99     -128.58    202.48 o 
   1  16  11      179.49      265.19     71.56 o 
   2  16  11        2.12      -11.70     47.88 o 
   3  16  11      630.45      641.55     63.84 o 
   4  16  11     1669.95     1645.08     89.26 o 
   5  16  11     2618.99     2469.54    127.77 o 
   2  17  11       28.59      -62.92     64.34 o 
   3  17  11      622.11      690.46     88.99 o 
  -3 -13  12       16.56      103.48    161.01 o 
  -2 -13  12      232.26      378.77    107.43 o 
  -1 -13  12      198.20      178.05     96.61 o 
   0 -13  12       28.52       56.74    101.54 o 
  -5 -12  12      463.52      583.55    165.89 o 
  -4 -12  12        1.71      -10.71     96.54 o 
  -3 -12  12      822.76      740.04    117.00 o 
  -2 -12  12      794.86      666.06    108.10 o 
  -1 -12  12       91.45       90.78     86.98 o 
   0 -12  12      165.56      158.19     90.72 o 
   1 -12  12       60.25       50.85     92.85 o 
   2 -12  12      539.58      381.85    111.45 o 
  -6 -11  12       97.46       69.83     41.06 o 
  -5 -11  12      308.41      231.76     43.22 o 
  -4 -11  12      175.99      187.05     92.75 o 
  -3 -11  12     1461.95     1515.34    128.36 o 
  -2 -11  12      214.98      234.46    104.95 o 
  -1 -11  12       89.79       75.07     73.72 o 
   0 -11  12        2.03      -39.73     83.76 o 
   1 -11  12        6.59       11.80     75.27 o 
   2 -11  12       71.58       61.59     74.71 o 
   3 -11  12      284.21      122.32     70.73 o 
   4 -11  12        2.25      -62.11    159.89 o 
  -6 -10  12        2.39      -35.10     35.10 o 
  -5 -10  12     1089.82     1134.28    121.45 o 
  -4 -10  12     2001.09     1961.09     78.30 o 
  -3 -10  12      207.44      188.79     83.20 o 
  -2 -10  12      419.53      451.25     90.73 o 
  -1 -10  12     1724.60     1607.28    114.14 o 
   0 -10  12     1889.12     1554.30    122.79 o 
   1 -10  12     1648.74     1708.68    114.21 o 
   2 -10  12      557.43      601.79     78.87 o 
   3 -10  12      447.37      429.47     73.34 o 
   4 -10  12     2078.60     2225.12    111.23 o 
   5 -10  12      507.69      490.75    169.14 o 
  -6  -9  12      139.86      222.60    146.17 o 
  -5  -9  12       90.06      121.95     32.33 o 
  -4  -9  12     1559.11     1657.97    113.03 o 
  -3  -9  12      649.32      684.07     40.87 o 
  -2  -9  12     2913.79     2934.33    139.62 o 
  -1  -9  12     5311.09     5077.87    461.83 o 
   0  -9  12      824.86      789.27     87.87 o 
   1  -9  12       36.09      -25.26     61.62 o 
   2  -9  12      451.20      391.47     67.75 o 
   3  -9  12      681.54      743.39     75.29 o 
   4  -9  12      749.21      759.20    167.01 o 
   5  -9  12     1724.20     1803.78     96.56 o 
  -7  -8  12     1192.65     1155.17     63.47 o 
  -6  -8  12      271.82      231.84     51.84 o 
  -5  -8  12      592.51      637.13     76.35 o 
  -4  -8  12       17.54       -4.53     25.31 o 
  -3  -8  12     2592.08     2590.41     65.84 o 
  -2  -8  12      968.17     1034.03     91.12 o 
  -1  -8  12      528.93      454.96     77.71 o 
   0  -8  12        0.29      -13.04     57.41 o 
   1  -8  12      732.82      666.50     77.89 o 
   2  -8  12      713.58      761.22    132.11 o 
   3  -8  12     2043.95     2046.53    212.89 o 
   4  -8  12      937.10     1060.52     74.10 o 
   5  -8  12      135.33       17.15     80.97 o 
   6  -8  12      240.44      231.75     99.59 o 
  -7  -7  12       12.04      -36.57     37.35 o 
  -6  -7  12       50.56       27.54     32.41 o 
  -5  -7  12       26.63       -0.20     26.66 o 
  -4  -7  12       87.96       76.92     26.01 o 
  -3  -7  12      912.38      972.24     52.49 o 
  -2  -7  12      228.40      273.59     26.17 o 
  -1  -7  12       69.18       73.74     56.16 o 
   0  -7  12      425.89      430.04     65.76 o 
   1  -7  12     1608.86     1402.59     52.52 o 
   2  -7  12     2514.15     2466.68     68.61 o 
   3  -7  12      541.28      600.27     65.09 o 
   4  -7  12       97.96       83.23     94.82 o 
   5  -7  12      102.99       88.38     59.09 o 
   6  -7  12      512.33      547.52     78.50 o 
  -7  -6  12      348.20      394.83     89.60 o 
  -6  -6  12      297.28      438.60     42.79 o 
  -5  -6  12       16.76      223.52    101.04 o 
  -4  -6  12     2417.61     2530.91     72.10 o 
  -3  -6  12     1542.74     1472.08     47.27 o 
  -2  -6  12       53.28       84.44     29.42 o 
  -1  -6  12     1540.25     1630.81     72.83 o 
   0  -6  12      275.07      303.24    107.03 o 
   1  -6  12     3996.10     3710.77     90.06 o 
   2  -6  12     1216.33     1084.33     44.91 o 
   3  -6  12     1096.48     1029.87     75.01 o 
   4  -6  12      100.34      147.43     43.60 o 
   5  -6  12     1230.84     1221.60     68.88 o 
   6  -6  12      188.27      203.58     46.43 o 
   7  -6  12      184.40      148.25     49.13 o 
  -8  -5  12       38.80       83.85     41.03 o 
  -7  -5  12        9.47       21.64     56.87 o 
  -6  -5  12      183.80      161.54     34.57 o 
  -5  -5  12      509.81      491.11     37.88 o 
  -4  -5  12     6329.97     6430.10    115.24 o 
  -3  -5  12     1095.28     1085.58     82.63 o 
  -2  -5  12      107.62       97.17     51.92 o 
  -1  -5  12     1897.62     1993.95     48.30 o 
   0  -5  12     2196.90     2164.04     60.22 o 
   1  -5  12     4178.96     4045.78     87.15 o 
   2  -5  12     3539.28     3552.13     79.93 o 
   3  -5  12     2491.53     2376.22     63.38 o 
   4  -5  12     2547.61     2671.74    115.22 o 
   5  -5  12     2820.23     2840.26    200.94 o 
   6  -5  12     1275.43     1278.45     67.89 o 
   7  -5  12     1729.94     1762.23    176.40 o 
  -8  -4  12       70.58      109.78     79.18 o 
  -7  -4  12      306.53      259.53     40.11 o 
  -6  -4  12      835.71      875.31     68.20 o 
  -5  -4  12     2231.40     2349.02    156.64 o 
  -4  -4  12      291.09      345.53     28.36 o 
  -3  -4  12      436.93      478.43     48.85 o 
  -2  -4  12     2393.12     2481.82     85.68 o 
  -1  -4  12      519.53      524.67     48.68 o 
   0  -4  12     5265.56     5416.05     76.10 o 
   1  -4  12    10624.25    10205.47    288.88 o 
   2  -4  12     1669.79     1716.41    145.62 o 
   3  -4  12     5120.21     5002.66     96.11 o 
   4  -4  12     4277.57     4140.96    109.51 o 
   5  -4  12      635.64      578.48     47.98 o 
   6  -4  12      203.97      187.25    118.16 o 
   7  -4  12      156.70      224.03    120.86 o 
  -8  -3  12      168.10      170.58     41.18 o 
  -7  -3  12      391.91      439.36     42.26 o 
  -6  -3  12      227.77      267.01     51.43 o 
  -5  -3  12     5880.38     5931.07    121.27 o 
  -4  -3  12      669.27      658.58    116.59 o 
  -3  -3  12     7558.19     7818.24    123.14 o 
  -2  -3  12     7176.79     6973.05    114.05 o 
  -1  -3  12     2418.62     2222.07     57.09 o 
   0  -3  12      659.36      916.75     37.81 o 
   1  -3  12      133.81      132.28     13.37 o 
   2  -3  12     3798.81     3799.71    116.20 o 
   3  -3  12      149.69      203.67     24.77 o 
   4  -3  12     2442.95     2444.24     62.52 o 
   5  -3  12      704.60      851.32     67.19 o 
   6  -3  12       56.07        4.21     30.87 o 
   7  -3  12     1459.48     1589.94    168.12 o 
   8  -3  12     2027.70     2201.65     97.80 o 
  -8  -2  12     2635.00     2728.68     97.27 o 
  -7  -2  12      478.11      566.64     44.97 o 
  -6  -2  12     2799.90     2882.05     85.43 o 
  -5  -2  12      621.12      592.66     78.42 o 
  -4  -2  12     8658.21     8652.16    345.85 o 
  -3  -2  12     2441.33     2516.04     96.85 o 
  -2  -2  12     2535.62     2583.43     51.22 o 
  -1  -2  12        0.88        3.01     17.26 o 
   0  -2  12     1617.94     1654.48     34.36 o 
   1  -2  12      205.64      247.08     15.75 o 
   2  -2  12    10863.87    10921.78    166.56 o 
   3  -2  12     8524.97     8641.65    158.09 o 
   4  -2  12        7.03      -11.61     19.73 o 
   5  -2  12      136.40      123.13     23.53 o 
   6  -2  12       52.21       51.37     24.90 o 
   7  -2  12       41.54      114.25     43.97 o 
   8  -2  12      180.00      206.07     55.23 o 
  -8  -1  12       46.64       79.43     38.68 o 
  -7  -1  12      169.33      167.36     35.81 o 
  -6  -1  12      798.17      882.83     67.70 o 
  -5  -1  12       37.28       47.30     24.95 o 
  -4  -1  12      772.19      781.49     41.85 o 
  -3  -1  12     4498.94     4132.74     71.02 o 
  -2  -1  12      108.59      155.67     28.80 o 
  -1  -1  12     1575.37     1573.21     44.41 o 
   0  -1  12        1.06        8.93     11.40 o 
   1  -1  12     2265.28     2189.03     42.83 o 
   2  -1  12     3303.25     3262.29     52.94 o 
   3  -1  12       30.46       25.50     18.18 o 
   4  -1  12       16.21       31.84     22.76 o 
   5  -1  12     2942.08     2934.68     61.91 o 
   6  -1  12       59.76       88.20     38.26 o 
   7  -1  12       35.02       37.59     42.31 o 
   8  -1  12      383.11      368.76     56.88 o 
  -8   0  12      333.48      347.10     44.97 o 
  -7   0  12     1127.46     1130.93    130.36 o 
  -6   0  12      340.44      363.92     36.34 o 
  -5   0  12      754.81      841.74     43.14 o 
  -4   0  12     2602.80     2530.04    105.48 o 
  -3   0  12      124.61      138.87     24.60 o 
  -2   0  12      100.25      129.14     30.34 o 
  -1   0  12      579.20      452.79     22.40 o 
   0   0  12       40.09      128.26     14.74 o 
   1   0  12     4777.34     4590.42     72.52 o 
   2   0  12      830.69      906.34     28.33 o 
   3   0  12      272.19      271.54     17.94 o 
   4   0  12      871.95      848.33     32.27 o 
   5   0  12      427.56      411.59     24.81 o 
   6   0  12      506.18      660.72     60.89 o 
   7   0  12     2232.30     2260.70     88.10 o 
   8   0  12      542.34      548.81     82.89 o 
   9   0  12      360.02      502.23     73.59 o 
  -8   1  12       99.72       76.33     80.55 o 
  -7   1  12       77.81      121.08     34.68 o 
  -6   1  12      562.27      519.75     39.95 o 
  -5   1  12     3402.93     3292.73    129.54 o 
  -4   1  12      551.91      515.89     43.31 o 
  -3   1  12     1583.25     1532.03     80.71 o 
  -2   1  12     3330.28     3375.38     58.84 o 
  -1   1  12     3301.68     3597.21     59.46 o 
   0   1  12      805.48      775.06     26.51 o 
   1   1  12    10888.01    11041.61    132.15 o 
   2   1  12     8733.49     8857.25    145.80 o 
   3   1  12      895.53      932.99     27.45 o 
   4   1  12     3060.51     3128.10     50.68 o 
   5   1  12     3678.21     3624.77     99.13 o 
   6   1  12     5261.93     5400.16    134.78 o 
   7   1  12       69.97      104.63     41.60 o 
   8   1  12     1129.88     1127.69     75.42 o 
   9   1  12        1.67        9.32     49.36 o 
  -8   2  12      740.63      679.73     60.12 o 
  -7   2  12      183.06      145.89     36.91 o 
  -6   2  12     5265.28     5188.88    266.05 o 
  -5   2  12       98.21      107.07     69.52 o 
  -4   2  12     3069.18     3045.53     70.09 o 
  -3   2  12      200.47      222.00     27.67 o 
  -2   2  12     1996.84     2077.71     43.41 o 
  -1   2  12     4710.36     4681.50     81.27 o 
   0   2  12    16167.92    15525.17    178.72 o 
   1   2  12     4014.40     3690.48     76.01 o 
   2   2  12     7747.66     7849.04     99.40 o 
   3   2  12     4762.87     4887.75     69.15 o 
   4   2  12        0.32      -18.17     18.17 o 
   5   2  12       34.49       90.57     30.78 o 
   6   2  12       84.54       82.70     34.23 o 
   7   2  12      456.00      435.29     48.11 o 
   8   2  12      302.81      287.94     50.36 o 
   9   2  12     1367.45     1452.49     86.05 o 
  -8   3  12        0.62       54.11     39.17 o 
  -7   3  12       72.48       76.11     34.72 o 
  -6   3  12     3494.75     3319.32    156.44 o 
  -5   3  12      859.97      938.01     44.43 o 
  -4   3  12     2118.10     1956.32     55.87 o 
  -3   3  12     3364.96     3328.53     97.78 o 
  -2   3  12     2615.36     2491.06     59.39 o 
  -1   3  12     8924.88     8928.33    115.53 o 
   0   3  12      159.07      194.43     21.05 o 
   1   3  12     5683.86     5722.27     78.91 o 
   2   3  12       92.39       63.79     15.11 o 
   3   3  12     7254.69     7022.93    126.98 o 
   4   3  12     3751.07     3879.22     75.85 o 
   5   3  12      399.27      442.12     32.19 o 
   6   3  12      457.56      521.67     47.06 o 
   7   3  12     2935.30     2984.22     96.50 o 
   8   3  12     2189.53     2276.00    151.05 o 
   9   3  12      116.37      108.96     53.00 o 
  -8   4  12      475.02      506.81     55.19 o 
  -7   4  12     1649.99     1622.10    135.78 o 
  -6   4  12      390.45      380.44     91.44 o 
  -5   4  12     3068.53     3037.46    195.41 o 
  -4   4  12      856.50      847.27     63.55 o 
  -3   4  12     1534.43     1457.36    125.44 o 
  -2   4  12      483.54      448.55     46.17 o 
  -1   4  12        1.82        5.04     17.72 o 
   0   4  12       38.15       50.21     18.41 o 
   1   4  12     8494.14     7993.25    102.79 o 
   2   4  12    13815.29    13423.80    187.64 o 
   3   4  12      340.92      374.27     26.75 o 
   4   4  12       11.02       14.03     20.41 o 
   5   4  12        8.91       -7.42     22.50 o 
   6   4  12      234.90      239.21     31.58 o 
   7   4  12        6.63      -15.34     52.65 o 
   8   4  12      574.30      511.94     71.20 o 
   9   4  12      248.27      153.81     49.50 o 
  -8   5  12       51.22      218.33    247.10 o 
  -7   5  12       35.57       72.27     38.57 o 
  -6   5  12        0.55       34.81     32.33 o 
  -5   5  12     1394.52     1390.33    112.81 o 
  -4   5  12     3304.42     3201.72     79.65 o 
  -3   5  12      301.89      280.11     33.21 o 
  -2   5  12      583.98      532.53     92.26 o 
  -1   5  12        2.47      -20.05     20.05 o 
   0   5  12      813.02      823.25     31.63 o 
   1   5  12     3225.36     2999.28     45.93 o 
   2   5  12      181.31      235.18     25.15 o 
   3   5  12      156.36      174.02     26.47 o 
   4   5  12     4022.79     4107.37     81.91 o 
   5   5  12       78.30       94.37     24.31 o 
   6   5  12       84.22       98.80     29.35 o 
   7   5  12     1760.54     1728.53    171.22 o 
   8   5  12       75.35      106.14     42.14 o 
   9   5  12      573.40      488.10    119.43 o 
  -7   6  12      394.35      333.09     60.78 o 
  -6   6  12      742.14      707.86     55.66 o 
  -5   6  12     2028.62     2061.17     87.45 o 
  -4   6  12        2.37        8.56     27.47 o 
  -3   6  12       17.69       49.36     27.24 o 
  -2   6  12     6984.58     6812.55    122.29 o 
  -1   6  12       13.46        0.42     15.10 o 
   0   6  12     2527.67     2443.91     65.89 o 
   1   6  12      105.06       94.79     22.67 o 
   2   6  12       49.51       53.07     22.36 o 
   3   6  12     2775.90     2760.72     66.02 o 
   4   6  12      330.96      377.70     31.84 o 
   5   6  12      161.48      178.64     28.92 o 
   6   6  12     7104.94     7137.99    157.22 o 
   7   6  12     1486.75     1568.40     59.53 o 
   8   6  12      112.37       41.67     88.43 o 
   9   6  12       51.56       53.16     98.49 o 
  -7   7  12       30.40       15.84     80.00 o 
  -6   7  12      838.32      902.06    134.59 o 
  -5   7  12      385.42      425.36     31.40 o 
  -4   7  12      935.21      882.81     45.67 o 
  -3   7  12     1361.31     1359.12     48.38 o 
  -2   7  12      772.35      768.48     30.63 o 
  -1   7  12       14.78        3.28     17.74 o 
   0   7  12     3091.94     2966.51     46.36 o 
   1   7  12     6158.42     6192.76    104.32 o 
   2   7  12       46.47       35.81     23.71 o 
   3   7  12      682.33      664.40     39.38 o 
   4   7  12     1075.23     1082.13     47.13 o 
   5   7  12     7423.67     7332.34    129.66 o 
   6   7  12      977.86      970.27     48.99 o 
   7   7  12     2400.78     2362.75     72.98 o 
   8   7  12      405.20      319.37     77.76 o 
   9   7  12     1132.20     1292.22    101.75 o 
  -7   8  12     1033.84      896.41    300.67 o 
  -6   8  12       73.11       87.61     40.30 o 
  -5   8  12      424.86      483.12     33.59 o 
  -4   8  12       15.44       17.25     29.26 o 
  -3   8  12       57.92       42.24     27.18 o 
  -2   8  12      995.72      967.35     44.82 o 
  -1   8  12    16543.72    16463.16    221.90 o 
   0   8  12    10531.21    10203.72    186.11 o 
   1   8  12     2388.66     2311.64    104.39 o 
   2   8  12      772.87      757.96     80.26 o 
   3   8  12      210.21      196.74     28.28 o 
   4   8  12      381.44      510.69     94.73 o 
   5   8  12      528.95      567.99     53.06 o 
   6   8  12      860.69      864.37     55.65 o 
   7   8  12      578.21      616.59     54.94 o 
   8   8  12     3517.64     3583.36    114.04 o 
   9   8  12     1227.08     1098.79    100.53 o 
  -6   9  12     1348.30     1513.82     71.59 o 
  -5   9  12        2.18      -24.01     82.74 o 
  -4   9  12      653.11      759.66    110.27 o 
  -3   9  12      762.00      901.33     63.05 o 
  -2   9  12     3490.63     3643.44     71.39 o 
  -1   9  12     1351.85     1360.36     39.18 o 
   0   9  12     3670.68     3647.92     77.20 o 
   1   9  12      133.69      152.13     25.89 o 
   2   9  12     2837.45     2656.17     66.66 o 
   3   9  12     4276.57     4243.80     88.15 o 
   4   9  12     1513.03     1498.03     55.41 o 
   5   9  12      289.55      312.77     36.29 o 
   6   9  12     2954.89     2828.61     92.93 o 
   7   9  12     4042.46     3964.00    113.44 o 
   8   9  12      114.23       97.91     50.77 o 
   9   9  12      173.65      111.00     85.79 o 
  -6  10  12      396.56      367.00     49.08 o 
  -5  10  12      207.22      205.02    146.57 o 
  -4  10  12      429.67      444.91     44.34 o 
  -3  10  12      207.52      240.57     26.90 o 
  -2  10  12      198.70      242.33     25.48 o 
  -1  10  12      337.50      377.28     25.12 o 
   0  10  12     5314.98     5188.84    100.59 o 
   1  10  12    11164.16    11082.21    208.22 o 
   2  10  12      138.22      153.98     29.39 o 
   3  10  12       84.92       52.55     28.51 o 
   4  10  12     3405.65     3481.93     83.27 o 
   5  10  12       63.09       38.59     36.53 o 
   6  10  12      356.66      442.14     68.86 o 
   7  10  12       42.03        7.62     61.80 o 
   8  10  12       35.36       62.81     50.71 o 
  -5  11  12     1671.36     1939.89    114.40 o 
  -4  11  12      144.83      168.06    128.07 o 
  -3  11  12       64.48       84.69     27.54 o 
  -2  11  12       28.77       40.25     33.66 o 
  -1  11  12      297.05      405.48     55.05 o 
   0  11  12      592.72      662.29     87.57 o 
   1  11  12        8.04       -4.37     39.31 o 
   2  11  12       23.62       44.32     33.28 o 
   3  11  12     2265.73     2291.24     69.87 o 
   4  11  12      603.08      512.88     47.90 o 
   5  11  12       99.74       98.48     44.57 o 
   6  11  12      228.94      291.17    117.05 o 
   7  11  12       39.84       14.68     47.79 o 
   8  11  12      307.16      293.46     61.34 o 
  -5  12  12       71.17       94.53     43.30 o 
  -4  12  12      179.75      157.58     40.06 o 
  -3  12  12     3017.82     3042.38     90.25 o 
  -2  12  12      592.21      566.53     65.95 o 
  -1  12  12      263.12      282.49     63.17 o 
   0  12  12      122.06      133.05    167.26 o 
   1  12  12       55.54       16.30     30.62 o 
   2  12  12     1491.01     1471.31     59.46 o 
   3  12  12       17.55      -23.16     49.12 o 
   4  12  12        1.61      -14.29     36.83 o 
   5  12  12     4231.46     4140.82    115.70 o 
   6  12  12     1854.23     1995.79     88.21 o 
   7  12  12       28.35        5.91     48.50 o 
  -4  13  12      895.23      156.03    240.60 o 
  -3  13  12        4.61       32.22    197.70 o 
  -2  13  12      544.92      574.77    102.36 o 
  -1  13  12     1234.00     1436.89     88.75 o 
   0  13  12     2986.46     3030.77    116.58 o 
   1  13  12      182.33      151.21     60.34 o 
   2  13  12       13.14       50.02     35.70 o 
   3  13  12      669.41      694.78     54.44 o 
   4  13  12     4900.90     4689.37    122.82 o 
   5  13  12      732.25      840.97     63.76 o 
   6  13  12      365.82      454.51     59.90 o 
   7  13  12       19.91       -1.87     52.83 o 
  -3  14  12      191.35       54.79    223.01 o 
  -2  14  12     5666.68     5566.32    423.15 o 
  -1  14  12     5289.47     5701.91    168.22 o 
   0  14  12       42.31      -28.76     49.18 o 
   1  14  12      224.90      132.11     79.84 o 
   2  14  12       30.08       -0.25     61.24 o 
   3  14  12      215.78      291.54     73.08 o 
   4  14  12        8.38      -16.64     43.62 o 
   5  14  12     2004.62     2004.99     90.21 o 
   6  14  12       21.95       45.45     51.47 o 
  -3  15  12     2843.03     2645.02    368.47 o 
  -2  15  12      690.08      971.12    263.87 o 
  -1  15  12     1332.76      925.79    245.88 o 
   0  15  12       66.85      167.12     97.33 o 
   1  15  12     1968.47     1935.74    118.11 o 
   2  15  12      748.30      871.43    143.93 o 
   3  15  12      862.45      870.69     95.09 o 
   4  15  12      706.97      813.68     67.79 o 
   5  15  12      793.81      780.90     69.35 o 
  -2  16  12      173.39     -130.21    238.36 o 
  -1  16  12       52.06      296.60    244.05 o 
   1  16  12     1062.12     1160.08    102.56 o 
   2  16  12       11.74      -44.72     60.68 o 
   3  16  12      420.94      393.35     58.86 o 
   4  16  12      206.79      192.11     85.23 o 
   5  16  12      215.78      298.33     94.12 o 
   1  17  12      148.43       58.04     70.03 o 
   2  17  12      281.48      303.62     79.69 o 
   3  17  12       68.45       64.21     53.98 o 
  -4 -12  13        5.06      -63.22    137.63 o 
  -3 -12  13        0.43      -92.91     92.91 o 
  -2 -12  13      171.63      215.95    156.08 o 
  -1 -12  13       82.94       -5.57     81.63 o 
   0 -12  13       74.82      179.68     88.06 o 
   1 -12  13      143.33      249.69    109.78 o 
  -5 -11  13        6.81       10.18     56.35 o 
  -4 -11  13        0.17      -42.32     90.17 o 
  -3 -11  13        0.27      -83.96     83.96 o 
  -2 -11  13     1107.46      991.02    151.76 o 
  -1 -11  13     1113.33      857.18    108.49 o 
   0 -11  13       61.66       19.53     77.63 o 
   1 -11  13     1858.91     1908.84    145.66 o 
   2 -11  13      717.74      600.16     95.64 o 
   3 -11  13      529.40      565.36     92.17 o 
  -6 -10  13      452.82      312.66     48.28 o 
  -5 -10  13      836.48      902.01    150.60 o 
  -4 -10  13     1150.76     1191.06     64.91 o 
  -3 -10  13     3367.12     3569.82    170.85 o 
  -2 -10  13      328.82      501.95    194.50 o 
  -1 -10  13      879.37     1021.38    106.76 o 
   0 -10  13      475.54      561.55     83.74 o 
   1 -10  13       16.89       71.76     75.98 o 
   2 -10  13       19.58        6.68     63.61 o 
   3 -10  13     1093.05     1177.75    123.55 o 
   4 -10  13       15.89      123.61     74.33 o 
  -6  -9  13     1060.43     1083.73     61.38 o 
  -5  -9  13      115.86      176.17     73.63 o 
  -4  -9  13       28.05       35.77     55.53 o 
  -3  -9  13      236.76      225.99     83.37 o 
  -2  -9  13     1527.61     1412.00    113.15 o 
  -1  -9  13       24.69      -55.18     77.40 o 
   1  -9  13     1748.86     1512.91    107.03 o 
   2  -9  13        5.64       11.80     60.12 o 
   3  -9  13      115.80      145.30     68.11 o 
   4  -9  13      715.11      909.82     86.94 o 
   5  -9  13     1267.81     1155.69     92.66 o 
  -6  -8  13       39.66       41.54     36.39 o 
  -5  -8  13      842.16      884.75     67.24 o 
  -4  -8  13      172.46      212.67     44.47 o 
  -3  -8  13      228.78      165.91     28.60 o 
  -2  -8  13     5249.39     5345.30    318.61 o 
  -1  -8  13     4398.39     4398.92    161.19 o 
   0  -8  13      109.58      -16.39     58.51 o 
   1  -8  13       53.69      -43.94     92.29 o 
   2  -8  13      300.98      301.03     69.51 o 
   3  -8  13       11.05      -18.79     33.42 o 
   4  -8  13      102.84      106.82     59.90 o 
   5  -8  13      269.17      294.55     91.79 o 
   6  -8  13       19.91       10.34    113.13 o 
  -7  -7  13      807.64      877.96     76.39 o 
  -6  -7  13       42.70       -0.78     62.77 o 
  -5  -7  13        4.22      -28.94     29.33 o 
  -4  -7  13      385.36      413.71     34.30 o 
  -3  -7  13      682.82      688.68     39.38 o 
  -2  -7  13     1051.98     1007.29     61.42 o 
  -1  -7  13     1226.70     1226.32    139.41 o 
   0  -7  13      226.21      127.99     80.86 o 
   1  -7  13     3286.66     3437.64    130.76 o 
   2  -7  13      806.60      771.85     45.06 o 
   3  -7  13        6.57        2.81     32.68 o 
   4  -7  13      770.34      761.25     70.78 o 
   5  -7  13      430.66      502.56     62.85 o 
   6  -7  13       49.59       13.85     50.65 o 
  -7  -6  13       32.39       77.31     83.25 o 
  -6  -6  13        5.03      -29.43     95.65 o 
  -5  -6  13     2839.95     2897.72     88.69 o 
  -4  -6  13       48.93       49.44     25.06 o 
  -3  -6  13     3290.89     3220.32    127.32 o 
  -2  -6  13     1453.70     1488.18     46.42 o 
  -1  -6  13     1623.66     1642.65     97.06 o 
   0  -6  13     2686.55     2671.80    196.94 o 
   1  -6  13      148.79      133.02     34.01 o 
   2  -6  13      480.83      449.01     45.96 o 
   3  -6  13     7475.10     6769.14    174.22 o 
   4  -6  13     1390.47     1464.01     81.61 o 
   5  -6  13      440.33      511.94     56.82 o 
   6  -6  13      161.41      110.19     49.30 o 
   7  -6  13        4.12      -20.49    114.86 o 
  -7  -5  13       92.45       90.44     37.49 o 
  -6  -5  13      548.40      576.13     66.53 o 
  -5  -5  13       14.72       22.71     62.72 o 
  -4  -5  13      477.03      578.18     35.00 o 
  -3  -5  13     1174.10     1241.26    106.41 o 
  -2  -5  13    11130.97    11182.51    166.77 o 
  -1  -5  13      141.03      189.66     21.29 o 
   0  -5  13     6872.48     6722.91    126.27 o 
   1  -5  13       85.54      101.07     26.70 o 
   2  -5  13     1082.47     1032.16     44.61 o 
   3  -5  13     6559.01     5994.71    114.19 o 
   4  -5  13      820.21      872.17     45.66 o 
   5  -5  13     1885.59     1563.63    178.08 o 
   6  -5  13     1389.16     1427.13    100.88 o 
   7  -5  13     1551.87     1264.17    178.29 o 
  -7  -4  13        0.60       15.53     33.74 o 
  -6  -4  13      128.52       60.34     67.75 o 
  -5  -4  13      153.09      163.82     31.13 o 
  -4  -4  13     4494.42     4483.45    171.58 o 
  -3  -4  13     5651.14     5591.62     99.89 o 
  -2  -4  13      341.50      389.19     27.12 o 
  -1  -4  13     3392.99     3396.89     59.08 o 
   0  -4  13      510.31      534.38     22.43 o 
   1  -4  13     1663.66     1621.87     76.97 o 
   2  -4  13     1232.95     1224.67     49.48 o 
   3  -4  13      430.08      409.23     34.01 o 
   4  -4  13     1645.38     1543.64     52.16 o 
   5  -4  13     2967.57     3107.27     74.05 o 
   6  -4  13     1430.51     1512.99     54.65 o 
   7  -4  13       84.68       56.32     50.71 o 
  -8  -3  13        1.85       -2.83     48.23 o 
  -7  -3  13     1351.74     1323.49     95.34 o 
  -6  -3  13      285.11      283.05     36.48 o 
  -5  -3  13      811.27      819.17     79.03 o 
  -4  -3  13      153.24       94.74     24.86 o 
  -3  -3  13     2666.35     2634.02     61.54 o 
  -2  -3  13       43.81       55.10     18.74 o 
  -1  -3  13    10327.55    10577.00    134.72 o 
   0  -3  13     5551.48     5522.42    107.42 o 
   1  -3  13     1279.57     1331.33     46.63 o 
   2  -3  13      916.70      939.37     40.74 o 
   3  -3  13     3392.68     3369.98    113.28 o 
   4  -3  13     2760.17     2733.49     65.30 o 
   5  -3  13       91.85       87.76     26.17 o 
   6  -3  13      252.66      288.44     33.65 o 
   7  -3  13      207.73      180.99     93.46 o 
   8  -3  13      313.29      373.85    133.97 o 
  -8  -2  13        9.39       26.89     39.37 o 
  -7  -2  13      951.32     1070.48    106.98 o 
  -6  -2  13      606.39      633.16    105.20 o 
  -5  -2  13      112.16      102.07     50.82 o 
  -4  -2  13      530.27      531.64     35.04 o 
  -3  -2  13      869.87      960.77     37.58 o 
  -2  -2  13     9641.65     9648.22    129.34 o 
  -1  -2  13     2420.73     2453.62     58.23 o 
   0  -2  13       95.14       90.45     23.54 o 
   1  -2  13      160.33      157.83     25.34 o 
   2  -2  13     1112.52     1046.87     41.81 o 
   3  -2  13       76.59       72.99     23.50 o 
   4  -2  13     2645.78     2735.29     86.42 o 
   5  -2  13      324.43      342.03     29.89 o 
   6  -2  13     2132.61     2044.93    133.56 o 
   7  -2  13       30.77       60.59     45.33 o 
   8  -2  13        8.54      -14.13     50.69 o 
  -8  -1  13       88.35      153.20     80.00 o 
  -7  -1  13      427.01      493.06     57.12 o 
  -6  -1  13       13.90       44.07     29.64 o 
  -5  -1  13        9.01       40.05     25.35 o 
  -4  -1  13      412.73      390.66     30.56 o 
  -3  -1  13      617.73      654.61     33.13 o 
  -2  -1  13      497.68      564.64     65.90 o 
  -1  -1  13        6.26       10.16     13.68 o 
   0  -1  13     2574.41     2572.44     46.59 o 
   1  -1  13     2405.67     2420.96     45.14 o 
   2  -1  13       23.56       25.59     14.89 o 
   3  -1  13     1968.96     2053.46     90.13 o 
   4  -1  13      203.69      198.88     27.38 o 
   5  -1  13      341.53      341.23     40.83 o 
   6  -1  13      269.37      312.21    109.12 o 
   7  -1  13        1.89       41.32     59.06 o 
   8  -1  13       21.38      -42.65     91.99 o 
  -8   0  13        2.06      -16.25     39.04 o 
  -7   0  13      276.36      239.94     82.89 o 
  -6   0  13     6139.85     6013.37    165.73 o 
  -5   0  13     1069.94     1097.31     55.40 o 
  -4   0  13      707.17      719.55     74.82 o 
  -3   0  13      548.76      631.26     33.16 o 
  -2   0  13      276.73      241.80     20.71 o 
  -1   0  13     1123.02     1237.56     33.59 o 
   0   0  13        0.52       51.18     14.33 o 
   1   0  13       92.58      111.25     20.48 o 
   2   0  13    12089.43    12059.75    145.56 o 
   3   0  13     5015.99     4926.22     88.37 o 
   4   0  13      182.74      199.67     22.67 o 
   5   0  13       64.72       53.36     33.27 o 
   6   0  13      151.63      149.44     40.21 o 
   7   0  13        5.85      -30.04     40.53 o 
   8   0  13      110.16      119.89     51.56 o 
  -8   1  13       26.76       -0.66     38.68 o 
  -7   1  13     1001.62     1021.10     83.04 o 
  -6   1  13       52.18       -3.41     28.68 o 
  -5   1  13      152.74      135.00     27.56 o 
  -4   1  13     2304.07     2134.18     58.32 o 
  -3   1  13     6014.42     5816.55    102.58 o 
  -2   1  13     1184.86     1319.36     36.46 o 
  -1   1  13      134.60      105.74     16.80 o 
   0   1  13       75.93       87.46     20.50 o 
   1   1  13    12130.17    11508.48    176.25 o 
   2   1  13     4795.96     4696.04     69.65 o 
   3   1  13     1793.18     1810.69     39.87 o 
   4   1  13     1834.67     1955.47     69.21 o 
   5   1  13      438.17      488.34     71.15 o 
   6   1  13     1179.74     1236.65     72.88 o 
   7   1  13     3674.74     3704.53    113.44 o 
   8   1  13      770.10      783.37     74.61 o 
   9   1  13      494.50      577.89     65.88 o 
  -8   2  13       88.12       52.96    104.64 o 
  -7   2  13      909.78      827.44     99.51 o 
  -6   2  13       35.94      -14.21     43.90 o 
  -5   2  13     7111.45     7039.61    133.70 o 
  -4   2  13    15126.67    14500.02    249.83 o 
  -3   2  13       18.73       16.97     19.04 o 
  -2   2  13     2762.86     2804.40    103.83 o 
  -1   2  13      457.44      483.33     25.29 o 
   0   2  13       37.58       20.18     15.08 o 
   1   2  13     1781.22     1754.95     39.61 o 
   2   2  13     7002.71     6778.62    126.82 o 
   3   2  13      615.70      685.96     32.52 o 
   4   2  13    13454.52    13049.72    187.93 o 
   5   2  13     1374.50     1321.54     60.97 o 
   6   2  13       33.32      -25.05     33.73 o 
   7   2  13      595.38      641.21     54.51 o 
   8   2  13      106.64       96.05     47.39 o 
   9   2  13      156.28      232.93     59.44 o 
  -8   3  13       44.89       63.12     44.11 o 
  -7   3  13      185.90      164.72     48.69 o 
  -6   3  13      655.38      645.94     43.31 o 
  -5   3  13     3126.95     2811.12    130.33 o 
  -4   3  13     1953.13     1766.26     94.39 o 
  -3   3  13        7.20       -1.53     19.84 o 
  -2   3  13     6217.84     5914.80    103.05 o 
  -1   3  13     4630.86     4191.08     68.22 o 
   0   3  13     2866.92     2795.44     52.65 o 
   1   3  13     1948.79     1910.68     59.02 o 
   2   3  13      334.66      290.44     20.13 o 
   3   3  13     3406.54     3255.10     67.70 o 
   4   3  13      160.26      202.97     25.22 o 
   5   3  13      241.90      265.11     36.08 o 
   6   3  13      588.39      571.68     45.99 o 
   7   3  13       18.11       17.73     38.88 o 
   8   3  13      440.27      437.51     54.27 o 
   9   3  13     2482.60     2436.59    181.59 o 
  -8   4  13      171.41      229.72     50.01 o 
  -7   4  13      812.15      753.34    114.77 o 
  -6   4  13      169.84      183.24     67.99 o 
  -5   4  13      729.02      835.34     53.85 o 
  -4   4  13      699.79      712.50     49.65 o 
  -3   4  13     9363.98     9052.90    171.28 o 
  -2   4  13     1078.80     1089.42     42.85 o 
  -1   4  13      922.29      901.23     32.37 o 
   0   4  13     4197.13     4123.15     67.33 o 
   1   4  13      281.23      344.03     21.65 o 
   2   4  13     1117.31     1224.41     43.65 o 
   3   4  13     4149.94     4118.10    104.27 o 
   4   4  13     1595.39     1450.88     54.60 o 
   5   4  13     2623.16     2627.36     65.72 o 
   6   4  13      495.74      495.28     46.00 o 
   7   4  13       19.70       83.23     39.76 o 
   8   4  13      363.36      389.90     52.65 o 
   9   4  13      361.09      384.16     57.54 o 
  -7   5  13       49.23       52.71     42.30 o 
  -6   5  13     1309.01     1278.52     84.91 o 
  -5   5  13      616.61      585.37     51.63 o 
  -4   5  13     1004.75      911.50    116.38 o 
  -3   5  13      143.15      110.04     27.11 o 
  -2   5  13       61.24       50.07     24.21 o 
  -1   5  13     4668.27     4429.99     75.25 o 
   0   5  13     1250.91     1259.43     38.04 o 
   1   5  13       49.76       68.21     21.47 o 
   2   5  13     1961.22     1946.56     54.40 o 
   3   5  13     2576.12     2544.27     62.17 o 
   4   5  13       93.02       95.27     25.34 o 
   5   5  13      135.05      159.35     28.14 o 
   6   5  13     1328.38     1400.37     53.70 o 
   7   5  13      433.11      465.83     50.90 o 
   8   5  13     2258.30     2317.15     91.14 o 
   9   5  13      131.94       86.60    103.98 o 
  -7   6  13     1549.61     1603.49    125.77 o 
  -6   6  13     1096.72     1208.29     97.78 o 
  -5   6  13       85.40        8.56     70.71 o 
  -4   6  13       66.46       34.79     36.36 o 
  -3   6  13        5.21       15.29     60.29 o 
  -2   6  13       23.87       19.91     31.56 o 
  -1   6  13        4.35      -12.86     32.69 o 
   0   6  13     2783.93     2706.07     49.65 o 
   1   6  13     1880.95     1862.64     56.22 o 
   2   6  13    15314.44    14667.61    312.66 o 
   3   6  13      301.28      286.00     47.86 o 
   4   6  13       37.64       18.51     24.52 o 
   5   6  13     1302.91     1341.24     80.30 o 
   6   6  13      601.06      633.82     49.99 o 
   7   6  13      271.98      293.66     39.10 o 
   8   6  13     1827.52     1783.52    110.59 o 
   9   6  13       78.45      -47.37    106.02 o 
  -7   7  13      118.65       97.34     44.85 o 
  -6   7  13      705.89      714.39     39.83 o 
  -5   7  13      421.41      395.74     74.50 o 
  -4   7  13     6200.88     6290.93    106.55 o 
  -3   7  13     1676.22     1555.21     43.75 o 
  -2   7  13      167.51      191.81     20.52 o 
  -1   7  13      191.20      231.60     18.33 o 
   0   7  13     8085.51     7897.67    108.87 o 
   1   7  13     5772.60     5560.11    104.94 o 
   2   7  13     2035.25     1990.91     60.42 o 
   3   7  13     1713.34     1679.21     57.26 o 
   4   7  13      307.26      298.43     35.79 o 
   5   7  13     1915.47     1924.17     62.87 o 
   6   7  13     1616.44     1572.91     60.78 o 
   7   7  13     1574.09     1718.34     65.75 o 
   8   7  13      309.49      133.87     95.65 o 
  -6   8  13     1981.59     2175.89    300.67 o 
  -5   8  13     8961.67     8944.92    151.45 o 
  -4   8  13     1249.18     1145.71     54.42 o 
  -3   8  13      211.54      273.69     43.88 o 
  -2   8  13     1070.92     1104.08     37.65 o 
  -1   8  13      791.92      839.41     31.39 o 
   0   8  13     4914.20     4737.17    135.01 o 
   1   8  13     9068.33     8833.46    140.15 o 
   2   8  13      493.77      490.13     33.08 o 
   3   8  13     4874.27     4789.31    117.45 o 
   4   8  13     2874.73     2763.27     76.09 o 
   5   8  13     1318.60     1290.03     57.56 o 
   6   8  13     2027.16     2107.43     75.57 o 
   7   8  13       14.49      -14.43     58.75 o 
   8   8  13      130.71      192.88     95.65 o 
   9   8  13      112.47       67.49     79.49 o 
  -6   9  13       87.28       38.10     48.33 o 
  -5   9  13      693.44      744.07     90.64 o 
  -4   9  13      121.02      117.66     30.78 o 
  -3   9  13     1315.00     1376.74     44.95 o 
  -2   9  13     1178.73     1328.69     42.18 o 
  -1   9  13      389.89      393.15     52.85 o 
   0   9  13     4592.70     4634.98     90.96 o 
   1   9  13     4727.34     4501.50    149.98 o 
   2   9  13     5760.42     5847.21    107.83 o 
   3   9  13     1215.97     1096.31     47.68 o 
   4   9  13      814.33      867.60     46.26 o 
   5   9  13       16.73        1.16     29.40 o 
   6   9  13        3.74       -6.73     39.40 o 
   7   9  13      116.28      122.18     44.60 o 
   8   9  13     1166.18     1110.18     75.11 o 
  -6  10  13      259.48      307.58     49.60 o 
  -5  10  13       11.96       -6.33     35.11 o 
  -4  10  13     2067.59     2212.59     61.96 o 
  -3  10  13     1434.92     1526.26     49.05 o 
  -2  10  13       91.71       73.08     30.12 o 
  -1  10  13     1767.29     1697.02    151.86 o 
   0  10  13       28.94       82.35     54.28 o 
   1  10  13        1.75        5.26     25.47 o 
   2  10  13     8017.87     7856.09    177.53 o 
   3  10  13     1112.03     1058.39     49.50 o 
   4  10  13     1092.78     1104.37     81.50 o 
   5  10  13      179.53      178.18     37.39 o 
   6  10  13      464.19      417.93     75.93 o 
   7  10  13      338.61      347.95    179.61 o 
   8  10  13     1141.45     1128.18     74.71 o 
  -5  11  13       51.10       23.83     40.51 o 
  -4  11  13      295.64      309.39     63.22 o 
  -3  11  13      302.88      397.13     32.59 o 
  -2  11  13     1134.68     1058.09    150.69 o 
  -1  11  13      586.66      671.72    130.36 o 
   0  11  13       45.03       94.66     44.12 o 
   1  11  13      231.88      295.68     38.96 o 
   2  11  13     1717.21     1728.69     60.26 o 
   3  11  13     1442.88     1411.45     57.20 o 
   4  11  13       13.09       27.96     33.40 o 
   5  11  13     1026.00     1055.51     63.88 o 
   6  11  13       17.96        6.67     43.87 o 
   7  11  13     1038.95     1127.74     74.81 o 
   8  11  13       22.84      -46.91     51.64 o 
  -5  12  13       57.11       34.46     42.79 o 
  -4  12  13       71.03      119.88     38.87 o 
  -3  12  13       36.96       26.59     52.19 o 
  -2  12  13      288.41      311.31     88.33 o 
  -1  12  13     1912.30     2014.16     96.78 o 
   0  12  13      916.68      819.38    110.79 o 
   1  12  13     5783.75     5711.47    119.02 o 
   2  12  13     1096.06     1155.20     64.30 o 
   3  12  13     1028.84     1044.75     55.38 o 
   4  12  13      616.40      617.72     81.16 o 
   5  12  13      956.05     1000.69     68.46 o 
   6  12  13      131.19      144.47     49.51 o 
   7  12  13     1455.60     1401.63     83.57 o 
  -4  13  13     1295.89     1362.97    299.96 o 
  -3  13  13     1077.12     1339.18    273.22 o 
  -2  13  13      464.15      446.38    113.59 o 
  -1  13  13     1081.01     1243.32     83.71 o 
   0  13  13     3382.00     3570.80    128.63 o 
   1  13  13      147.92      120.93     52.36 o 
   2  13  13     1469.55     1400.20     69.95 o 
   3  13  13        2.02      -30.59     36.50 o 
   4  13  13      246.22      300.55     48.06 o 
   5  13  13     1378.97     1391.47     76.42 o 
   6  13  13     2521.75     2693.08    129.34 o 
   7  13  13      587.85      493.96     66.82 o 
  -3  14  13      113.31      171.37    237.65 o 
  -2  14  13       98.94       62.41    197.40 o 
  -1  14  13      122.83      150.69    161.87 o 
   0  14  13     4803.85     4488.61    147.61 o 
   1  14  13     2512.00     2366.94    111.88 o 
   2  14  13      724.26      768.71     76.13 o 
   3  14  13      881.11      918.35     74.10 o 
   4  14  13     1390.37     1449.90     94.68 o 
   5  14  13     2863.46     2976.26    106.26 o 
   6  14  13       25.10       49.38     53.08 o 
  -2  15  13      663.63      463.71    246.90 o 
  -1  15  13     2868.23     3115.03    349.86 o 
   0  15  13      468.42      530.86    124.47 o 
   1  15  13     1036.98     1262.24    100.22 o 
   2  15  13      107.13       84.91     51.18 o 
   3  15  13      139.86      184.53     49.13 o 
   4  15  13       50.85       67.00     49.39 o 
   5  15  13       19.25      -50.99     50.99 o 
  -1  16  13      333.88      224.84    224.23 o 
   0  16  13      365.90      613.64     84.98 o 
   1  16  13      740.63      800.76     94.84 o 
   2  16  13     1017.29     1047.87    102.97 o 
   3  16  13       14.32       62.63     70.03 o 
   4  16  13       34.21      -30.56     50.93 o 
   1  17  13      348.40      296.60     82.74 o 
   2  17  13      212.61      209.70     79.49 o 
   3  17  13      843.34      844.43    128.02 o 
  -3 -12  14      141.78      236.02    178.39 o 
  -2 -12  14        6.32      -58.74     92.94 o 
  -1 -12  14      404.41      324.03    100.25 o 
   0 -12  14     1188.53     1355.11    129.40 o 
  -5 -11  14      222.04      283.49    162.53 o 
  -4 -11  14       34.78      -10.77     93.47 o 
  -3 -11  14      209.37      153.90    194.09 o 
  -2 -11  14     1234.44     1054.76    119.47 o 
  -1 -11  14      124.90        4.92     83.22 o 
   0 -11  14      490.35      495.00    137.88 o 
   1 -11  14      127.87      146.49     86.17 o 
   2 -11  14      111.53      239.72     88.71 o 
  -5 -10  14      820.35      872.12     70.72 o 
  -4 -10  14       22.70       -8.12     80.60 o 
  -3 -10  14      293.28      379.03     98.28 o 
  -2 -10  14       49.98      -66.67     88.58 o 
  -1 -10  14     2113.09     2043.98    132.79 o 
   0 -10  14      201.07      146.83    128.02 o 
   1 -10  14     2990.23     3090.54    177.78 o 
   2 -10  14     1236.31     1070.37    245.88 o 
   3 -10  14       57.13        6.37     74.15 o 
   4 -10  14      672.66      709.44     93.42 o 
  -6  -9  14       31.57       32.01     50.87 o 
  -5  -9  14      641.39      748.58     91.84 o 
  -4  -9  14      403.78      505.70     41.23 o 
  -3  -9  14      376.73      512.03     96.96 o 
  -2  -9  14      816.12      667.40     97.30 o 
  -1  -9  14       46.26       48.62    125.38 o 
   0  -9  14     1211.56     1259.57    113.03 o 
   1  -9  14       17.75      -42.69     61.85 o 
   2  -9  14      320.79      441.13    120.70 o 
   3  -9  14      100.00       75.79     78.47 o 
   4  -9  14      116.79      101.22     40.98 o 
   5  -9  14      200.99      185.74     63.16 o 
  -6  -8  14     1421.24     1506.56    113.33 o 
  -5  -8  14      120.45      152.66     41.73 o 
  -4  -8  14      527.77      482.84     38.95 o 
  -3  -8  14      725.76      770.31     48.08 o 
  -2  -8  14      384.93      370.82     83.28 o 
  -1  -8  14       54.69       17.77     69.96 o 
   0  -8  14      201.13      243.74     74.51 o 
   1  -8  14     1612.23     1666.48    140.27 o 
   2  -8  14       42.03      -34.72     61.11 o 
   3  -8  14      298.97      330.15     46.62 o 
   4  -8  14       19.63       20.42     65.02 o 
   5  -8  14       39.47       51.84     39.98 o 
  -6  -7  14      136.34      126.77     38.15 o 
  -5  -7  14       20.67       51.52     61.19 o 
  -4  -7  14      556.53      595.79     55.45 o 
  -3  -7  14       11.66       25.67     25.22 o 
  -2  -7  14     1205.02     1227.55    102.56 o 
  -1  -7  14      545.21      504.91     80.50 o 
   0  -7  14     1782.84     1639.10    104.57 o 
   1  -7  14       14.02      -23.79     59.00 o 
   2  -7  14      487.61      458.42    124.68 o 
   3  -7  14      670.46      680.69     45.02 o 
   4  -7  14      792.37      716.25     59.83 o 
   5  -7  14     1409.54     1331.45     61.77 o 
   6  -7  14       40.85       20.70     50.25 o 
  -7  -6  14       69.49       81.72     48.38 o 
  -6  -6  14     1398.94     1405.83     64.47 o 
  -5  -6  14       48.66       51.41     31.68 o 
  -4  -6  14      781.39      731.56     66.10 o 
  -3  -6  14     4726.95     4624.52     93.61 o 
  -2  -6  14      938.48      979.45     40.27 o 
   0  -6  14     3141.03     2917.02    123.93 o 
   1  -6  14      380.27      367.86     65.16 o 
   2  -6  14       28.52      -35.78     35.78 o 
   3  -6  14       38.92        3.49     40.69 o 
   4  -6  14      606.65      491.17     41.18 o 
   5  -6  14     2228.00     2165.11     90.67 o 
   6  -6  14       81.20      160.46     39.86 o 
  -7  -5  14     1136.59     1172.25     62.27 o 
  -6  -5  14     1059.96     1008.07     55.33 o 
  -5  -5  14      360.35      393.21    126.80 o 
  -4  -5  14        2.91       14.68     25.20 o 
  -3  -5  14     1530.20     1489.28     95.66 o 
  -2  -5  14      902.65      928.66    103.04 o 
  -1  -5  14      289.70      335.83     36.01 o 
   0  -5  14     3908.19     4030.26    143.89 o 
   1  -5  14      138.36      123.58     32.20 o 
   2  -5  14     1474.33     1491.05     59.22 o 
   3  -5  14     2386.37     2435.99    101.07 o 
   4  -5  14     4180.68     4148.54    101.02 o 
   5  -5  14      945.10      894.21     58.73 o 
   6  -5  14     1438.05     1525.30     70.44 o 
   7  -5  14      953.42      761.12    175.85 o 
  -7  -4  14        2.05      -15.27     76.49 o 
  -6  -4  14      474.24      498.30     43.45 o 
  -5  -4  14       33.73       36.16     35.07 o 
  -4  -4  14      245.10      227.29     75.73 o 
  -3  -4  14      249.22      280.96     43.60 o 
  -2  -4  14     3392.76     3593.53     74.37 o 
  -1  -4  14     1908.87     1992.13     51.03 o 
   0  -4  14     1644.03     1641.19     43.81 o 
   1  -4  14     3513.72     3496.28    117.56 o 
   2  -4  14     4359.99     4309.05    204.77 o 
   3  -4  14     1431.77     1224.70     49.78 o 
   4  -4  14      103.09      134.66     30.35 o 
   5  -4  14       51.84       85.61     56.27 o 
   6  -4  14      657.23      763.08     89.09 o 
   7  -4  14      757.78      895.14     73.20 o 
  -7  -3  14     1101.65     1125.39    122.38 o 
  -6  -3  14     1635.10     1623.15     88.74 o 
  -5  -3  14     1993.77     1992.64     64.95 o 
  -4  -3  14     1046.84     1018.29     46.21 o 
  -3  -3  14     2993.15     3026.43     67.56 o 
  -2  -3  14      110.27      141.34     40.17 o 
  -1  -3  14     2462.87     2423.01     48.85 o 
   0  -3  14      120.95      122.54     25.88 o 
   1  -3  14     1964.96     1963.21     59.01 o 
   2  -3  14      820.79      777.05     85.50 o 
   3  -3  14      162.44      183.79     46.00 o 
   4  -3  14      232.38      222.39     30.94 o 
   5  -3  14     2480.46     2437.51     64.56 o 
   6  -3  14     2842.96     2786.63     98.53 o 
   7  -3  14        2.00      -15.15     91.89 o 
   8  -3  14        0.13      -96.87    117.71 o 
  -8  -2  14      157.77       81.32     45.03 o 
  -7  -2  14      746.95      806.79     53.17 o 
  -6  -2  14      700.49      854.19    127.92 o 
  -5  -2  14       37.46        3.81     26.80 o 
  -4  -2  14      343.65      395.91     32.86 o 
  -3  -2  14      752.62      686.50     39.14 o 
  -2  -2  14       25.05       43.72     28.74 o 
  -1  -2  14     1234.57     1285.22     48.78 o 
   0  -2  14     5541.64     5594.14     80.79 o 
   1  -2  14      275.57      286.49     19.49 o 
   2  -2  14       34.08       24.38     23.25 o 
   3  -2  14     2245.79     2216.58     95.43 o 
   4  -2  14      312.76      320.79     57.86 o 
   5  -2  14     2754.62     2791.98     78.48 o 
   6  -2  14      789.83      773.96     59.28 o 
   7  -2  14       32.45       64.85     50.31 o 
   8  -2  14      112.67      158.87    124.01 o 
  -8  -1  14      295.15      277.35     48.11 o 
  -7  -1  14        1.09      -10.52     34.84 o 
  -6  -1  14      896.09      907.53     51.15 o 
  -5  -1  14      554.51      696.54     51.13 o 
  -4  -1  14     1828.38     1867.97     58.44 o 
  -3  -1  14      229.53      203.62     59.53 o 
  -2  -1  14       57.55       46.64     22.91 o 
  -1  -1  14     4101.62     4106.04     67.84 o 
   0  -1  14     1850.37     1979.62     91.00 o 
   1  -1  14     1838.27     1773.09     56.58 o 
   2  -1  14     1722.13     1739.37     61.60 o 
   3  -1  14       69.55       67.90     24.58 o 
   4  -1  14     5097.47     5294.88     97.40 o 
   5  -1  14      223.98      229.98     39.25 o 
   6  -1  14      119.36      117.07     70.49 o 
   7  -1  14      162.30       54.82     71.66 o 
   8  -1  14       57.99      130.54     54.15 o 
  -8   0  14        0.80       74.05     41.81 o 
  -7   0  14      585.56      580.79     81.82 o 
  -6   0  14      213.07      242.98     37.06 o 
  -5   0  14      667.18      647.42     64.49 o 
  -4   0  14     4323.47     4389.36     89.97 o 
  -3   0  14      214.54      242.37     25.89 o 
  -2   0  14    10409.65     9955.40    132.78 o 
  -1   0  14     2810.17     2942.86     63.56 o 
   0   0  14       10.60       87.93     16.67 o 
   1   0  14      256.79      252.69     20.31 o 
   2   0  14       27.19       32.63     23.24 o 
   3   0  14      382.33      408.90     47.05 o 
   4   0  14     9790.23     9988.94    208.87 o 
   5   0  14     5361.17     5296.95    133.28 o 
   6   0  14      148.99      180.51     42.68 o 
   7   0  14      665.76      613.42     72.27 o 
   8   0  14     1254.89     1230.89     78.25 o 
  -8   1  14      992.65     1032.21     68.20 o 
  -7   1  14     1682.69     1766.67    351.24 o 
  -6   1  14       16.76       22.48     30.84 o 
  -5   1  14       17.38       22.10     26.50 o 
  -4   1  14      396.12      403.44     34.50 o 
  -3   1  14     2962.82     2878.01     66.66 o 
  -2   1  14      441.98      504.11     26.12 o 
  -1   1  14     3098.12     2891.00     67.97 o 
   0   1  14      220.69      228.84     30.12 o 
   1   1  14      189.36      162.27     19.25 o 
   2   1  14     2724.93     2763.90     51.20 o 
   3   1  14    18031.92    17934.41    276.23 o 
   4   1  14     3529.44     3457.71    162.28 o 
   5   1  14     1123.25     1111.95    131.07 o 
   6   1  14     4494.24     4541.49    125.23 o 
   7   1  14      752.47      801.72    221.69 o 
   8   1  14        1.17       -6.78    111.00 o 
  -8   2  14      395.27      366.03     53.87 o 
  -7   2  14      372.13      434.40     52.09 o 
  -6   2  14       42.66       20.30     31.88 o 
  -5   2  14        1.71      -13.84     25.93 o 
  -4   2  14     1377.98     1331.12     83.29 o 
  -3   2  14    11615.67    11537.84    274.47 o 
  -2   2  14     8746.57     8713.75    138.10 o 
  -1   2  14      888.07      845.19     51.28 o 
   0   2  14     5530.06     5544.94     82.07 o 
   1   2  14     4723.63     4942.85     74.62 o 
   2   2  14     2365.84     2382.99     52.99 o 
   3   2  14        0.44      -14.83     28.77 o 
   4   2  14      236.44      294.12     55.90 o 
   5   2  14      408.89      335.64     39.78 o 
   6   2  14     4609.41     4786.58    127.84 o 
   7   2  14       19.02      -18.97     40.85 o 
   8   2  14       24.04       -2.45     46.42 o 
   9   2  14      824.88      859.49     71.74 o 
  -8   3  14      354.77      384.22     53.36 o 
  -7   3  14      265.84      341.27     77.50 o 
  -6   3  14       99.64       81.67     34.32 o 
  -5   3  14     2024.68     2046.67    142.69 o 
  -4   3  14     3105.50     3082.32    130.18 o 
  -3   3  14      621.20      622.82     57.28 o 
  -2   3  14     1596.24     1584.15     50.41 o 
  -1   3  14       37.65       32.47     16.93 o 
   0   3  14     3516.49     3460.11     68.66 o 
   1   3  14       19.87       28.97     17.23 o 
   2   3  14      299.70      307.84     26.99 o 
   3   3  14       82.30       65.04     22.97 o 
   4   3  14     1658.28     1695.60     52.38 o 
   5   3  14     3770.79     3593.42    101.73 o 
   6   3  14       68.22       60.21     36.79 o 
   7   3  14      124.67       98.30     41.22 o 
   8   3  14       85.22      212.66     67.24 o 
   9   3  14        1.33       48.13     56.01 o 
  -8   4  14      346.39      339.80     56.31 o 
  -7   4  14      710.04      736.54    141.90 o 
  -6   4  14      262.65      283.49    128.22 o 
  -5   4  14      233.90      148.22     46.74 o 
  -4   4  14     2796.72     2677.53     72.37 o 
  -3   4  14      342.56      328.94     33.94 o 
  -2   4  14     2659.66     2680.16     86.52 o 
  -1   4  14     7764.47     7618.82    106.90 o 
   0   4  14       30.33       29.99     44.76 o 
   1   4  14      598.01      691.62     36.53 o 
   2   4  14     2403.80     2340.99     59.51 o 
   3   4  14      267.01      270.24     27.04 o 
   4   4  14     4577.35     4550.15     89.06 o 
   5   4  14       51.53       41.57     26.05 o 
   6   4  14      338.18      310.57     43.90 o 
   7   4  14     1272.69     1305.55     71.11 o 
   8   4  14        4.44      -19.78     46.50 o 
   9   4  14      268.30      273.67     57.18 o 
  -7   5  14      610.92      579.91     70.05 o 
  -6   5  14      213.19      228.42     70.41 o 
  -5   5  14       40.22       66.51     32.61 o 
  -4   5  14     1280.76     1282.58     54.96 o 
  -3   5  14     2835.73     2829.33    216.15 o 
  -2   5  14     2974.29     2834.63     78.93 o 
  -1   5  14      187.77      224.72     37.23 o 
   0   5  14     2924.84     2848.76     79.56 o 
   1   5  14     7978.57     7718.99    125.85 o 
   2   5  14       14.60        0.15     21.60 o 
   3   5  14     2905.73     3055.29     71.05 o 
   4   5  14       26.81       28.93     23.56 o 
   5   5  14      191.28      154.88     29.89 o 
   6   5  14       55.66       23.88     29.33 o 
   7   5  14       90.33       75.09     59.51 o 
   8   5  14      260.24      211.29     51.95 o 
   9   5  14     1407.13     1473.54    160.60 o 
  -7   6  14        4.28       38.66     56.99 o 
  -6   6  14      134.32       64.47     66.86 o 
  -5   6  14     2090.79     1965.07     72.19 o 
  -4   6  14      644.39      701.91     54.61 o 
  -3   6  14     2857.77     2915.55     78.74 o 
  -2   6  14     6380.38     6020.23    183.97 o 
  -1   6  14      547.05      459.35     44.78 o 
   0   6  14      624.78      601.00     30.27 o 
   1   6  14       81.21       89.27     24.45 o 
   2   6  14     1628.36     1603.26     55.10 o 
   3   6  14     3791.96     3670.00     81.00 o 
   4   6  14     9643.40     9388.49    180.21 o 
   5   6  14       58.70       75.62     35.15 o 
   6   6  14      718.48      776.25     44.89 o 
   7   6  14      220.38      252.12     47.12 o 
   8   6  14     2272.54     2339.47    220.11 o 
   9   6  14      398.12      285.32    119.13 o 
  -7   7  14      938.07      960.61     81.98 o 
  -6   7  14     1178.22     1342.94     54.10 o 
  -5   7  14       59.24       73.86     73.92 o 
  -4   7  14     1165.57     1266.82    203.04 o 
  -3   7  14     1469.56     1507.79    137.32 o 
  -2   7  14     1391.49     1362.57     66.95 o 
  -1   7  14      549.78      544.67     36.74 o 
   0   7  14      158.39      182.28     47.80 o 
   1   7  14     2075.16     1980.26     62.54 o 
   2   7  14    17029.03    16994.68    242.46 o 
   3   7  14     5642.58     5629.92    108.45 o 
   4   7  14     1075.87     1193.04     52.98 o 
   5   7  14     1069.62     1115.23     55.47 o 
   6   7  14       57.06       64.37     33.63 o 
   7   7  14       27.12       74.06     37.05 o 
   8   7  14      397.24      376.60    113.13 o 
  -6   8  14       19.89       89.92     42.46 o 
  -5   8  14        1.49       36.11     64.58 o 
  -4   8  14     4773.94     4773.71     90.86 o 
  -3   8  14    11031.96    11332.18    167.91 o 
  -2   8  14        9.03       19.95     31.30 o 
  -1   8  14     6124.87     6089.12    214.34 o 
   0   8  14     1783.45     1780.39     51.55 o 
   1   8  14     1547.25     1503.47     50.67 o 
   2   8  14       14.45      -12.35     33.99 o 
   3   8  14     2318.43     2264.91     90.46 o 
   4   8  14      140.22      111.25     33.61 o 
   5   8  14     3233.24     3158.25     84.16 o 
   6   8  14      894.75      830.02     52.18 o 
   7   8  14      329.90      378.15     61.90 o 
   8   8  14      207.82       24.09     72.58 o 
  -6   9  14      630.58      710.40     54.88 o 
  -5   9  14     2182.92     2335.74     64.75 o 
  -4   9  14      503.12      594.62     83.68 o 
  -3   9  14      258.06      251.37     43.08 o 
  -2   9  14     1276.32     1200.42     40.50 o 
  -1   9  14     2719.69     2576.13    105.97 o 
   0   9  14     2293.74     2250.36     88.89 o 
   1   9  14      309.41      314.12     30.20 o 
   2   9  14     2301.20     2250.37     64.33 o 
   3   9  14      189.97      208.47     32.82 o 
   4   9  14     3924.84     3874.53     86.62 o 
   5   9  14      565.28      546.11     41.22 o 
   6   9  14       84.90       82.64     36.38 o 
   7   9  14      671.85      731.28     63.06 o 
   8   9  14        0.96       28.52     49.97 o 
  -6  10  14       59.62      121.47     46.45 o 
  -5  10  14      456.60      431.42     46.32 o 
  -4  10  14      150.12      138.28     29.73 o 
  -3  10  14     1163.73     1247.56     54.61 o 
  -2  10  14     4532.32     4515.49    133.97 o 
  -1  10  14      906.32      867.67     66.53 o 
   0  10  14     1102.48      960.12     67.36 o 
   1  10  14      100.81      113.45     28.40 o 
   2  10  14     2284.59     2114.44     64.32 o 
   3  10  14      341.05      324.20     36.09 o 
   4  10  14       10.42       20.20     51.40 o 
   5  10  14      105.62       87.21     36.59 o 
   6  10  14     1812.28     1841.99    111.91 o 
   7  10  14      189.84      200.74     51.69 o 
   8  10  14       23.62       16.61     52.46 o 
  -5  11  14      136.81      104.81     41.65 o 
  -4  11  14       29.37       60.84     29.73 o 
  -3  11  14      630.64      708.20     58.86 o 
  -2  11  14       54.79       26.33     46.70 o 
  -1  11  14      558.16      614.69     63.63 o 
   0  11  14     4233.07     4451.42    134.37 o 
   1  11  14      155.81      122.74     46.01 o 
   2  11  14     1747.08     1815.07     68.93 o 
   3  11  14      974.53     1040.65     65.19 o 
   4  11  14       37.77       42.19     34.78 o 
   5  11  14      112.15      127.76     43.33 o 
   6  11  14      333.11      370.61     57.79 o 
   7  11  14       35.47       -0.19     48.05 o 
   8  11  14     1444.46     1443.27    135.29 o 
  -5  12  14      390.88      403.53     51.13 o 
  -4  12  14      762.72      784.82     52.87 o 
  -3  12  14     1113.74     1096.17     82.96 o 
  -2  12  14      837.58      945.83     78.38 o 
  -1  12  14     1283.74     1363.40    272.66 o 
   0  12  14       49.99       91.98     48.12 o 
   1  12  14      259.87      414.72    160.04 o 
   2  12  14      992.66      991.34     66.70 o 
   3  12  14     3406.69     3486.36     90.01 o 
   4  12  14     3199.07     3045.60    207.92 o 
   5  12  14       36.74      114.73     49.40 o 
   6  12  14      452.89      409.19     57.68 o 
   7  12  14     1818.85     1846.81     92.60 o 
  -4  13  14        0.35      -16.57    240.19 o 
  -3  13  14      918.98     1082.73    262.04 o 
  -2  13  14      195.66      223.81    118.82 o 
  -1  13  14      467.66      380.86     64.75 o 
   0  13  14        8.95       58.21     62.72 o 
   1  13  14     4971.47     4766.44    146.74 o 
   2  13  14     3977.93     4288.44    103.98 o 
   3  13  14      330.91      318.36     45.76 o 
   4  13  14      222.15      316.76     48.86 o 
   5  13  14      958.08      879.87     65.24 o 
   6  13  14      497.28      479.41     63.01 o 
   7  13  14       71.75       51.80     55.19 o 
  -3  14  14      131.99     -158.77    221.28 o 
  -2  14  14      141.10      334.62    226.77 o 
  -1  14  14      111.34      112.10     93.21 o 
   0  14  14     1186.90     1342.40     92.34 o 
   1  14  14      253.18      167.04     57.62 o 
   2  14  14      859.73      979.02     61.04 o 
   3  14  14        2.32      -39.98     39.98 o 
   4  14  14     1840.69     1900.85    208.83 o 
   5  14  14      840.76      747.20     65.85 o 
   6  14  14      796.60      709.77     71.05 o 
  -2  15  14      771.45     1032.52    282.27 o 
  -1  15  14      103.91       58.67     62.67 o 
   0  15  14       43.23      116.86     62.25 o 
   1  15  14     1047.49     1160.60     91.03 o 
   2  15  14        2.80      -12.30     63.12 o 
   3  15  14     1370.89     1261.37     73.51 o 
   4  15  14       39.78       35.46     47.90 o 
   5  15  14        9.45      -25.00     51.42 o 
  -1  16  14      298.21      549.09    257.16 o 
   0  16  14      372.34      379.50    159.02 o 
   1  16  14      197.59      219.25     74.61 o 
   2  16  14       91.27      142.61     70.24 o 
   3  16  14      106.62      125.41     78.62 o 
   4  16  14       71.42       52.42     53.22 o 
   1  17  14      134.62      173.00     78.67 o 
   2  17  14       48.07       64.44     74.20 o 
  -4 -11  15     1002.58     1189.97    209.09 o 
  -3 -11  15       53.42        9.18     95.83 o 
  -2 -11  15      265.93      315.60    101.43 o 
  -1 -11  15     2068.34     1951.98    143.87 o 
   0 -11  15     3096.85     3325.34    199.84 o 
   1 -11  15      124.73      202.52    139.66 o 
   2 -11  15      676.10      728.80    129.90 o 
  -5 -10  15     1018.33     1142.70     66.78 o 
  -4 -10  15      578.54      619.33    113.44 o 
  -3 -10  15     1202.74     1283.85    128.31 o 
  -2 -10  15      197.90       48.07     86.50 o 
  -1 -10  15      606.34      660.47    103.75 o 
   0 -10  15       55.14       10.81     81.22 o 
   1 -10  15      973.37      881.17    105.86 o 
   2 -10  15       21.33      137.35     82.18 o 
   3 -10  15     2200.75     2403.11    165.68 o 
  -6  -9  15      187.22      172.29     45.54 o 
  -5  -9  15       14.94      -17.23     47.01 o 
  -4  -9  15       24.68       54.31     33.93 o 
  -3  -9  15      486.07      481.56    127.16 o 
  -2  -9  15      125.72       74.75     81.99 o 
  -1  -9  15        0.39      -61.12     70.97 o 
   0  -9  15       29.45       42.06     76.78 o 
   1  -9  15      228.53      216.48     81.19 o 
   2  -9  15     1729.22     1804.87    232.26 o 
   3  -9  15      616.46      671.06     88.55 o 
   4  -9  15       25.17      109.83    136.15 o 
  -6  -8  15       23.53       51.21     61.80 o 
  -5  -8  15      630.64      628.69     47.75 o 
  -4  -8  15     2363.71     2425.05    102.57 o 
  -3  -8  15       25.93      -11.26     72.25 o 
  -2  -8  15       25.80       47.69     74.90 o 
  -1  -8  15     1479.10     1285.58    109.54 o 
   0  -8  15       42.77       -9.83     68.54 o 
   1  -8  15     1399.81     1202.01    159.33 o 
   2  -8  15       67.67       56.51     66.90 o 
   3  -8  15        2.04        4.40     34.29 o 
   4  -8  15      168.02      183.31     50.18 o 
   5  -8  15        6.08      -15.43     40.29 o 
  -6  -7  15      276.81      230.76     43.27 o 
  -5  -7  15     3790.77     3701.94    142.56 o 
  -4  -7  15      639.71      671.84     42.98 o 
  -3  -7  15      159.02      156.06     58.32 o 
  -2  -7  15      663.04      673.31     91.24 o 
  -1  -7  15        7.86      -25.79     65.80 o 
   0  -7  15      824.70      925.06     87.61 o 
   1  -7  15       55.64       45.47     63.15 o 
   2  -7  15      567.70      599.21     52.95 o 
   3  -7  15       46.47       95.68     34.44 o 
   4  -7  15        1.25       21.95     36.85 o 
   5  -7  15      305.16      300.97     45.60 o 
   6  -7  15     1355.98     1482.92     96.31 o 
  -6  -6  15     1134.92     1190.08     61.03 o 
  -5  -6  15     1581.28     1548.81    134.83 o 
  -4  -6  15       86.02       45.00     37.06 o 
  -3  -6  15       61.97       94.27     26.58 o 
  -2  -6  15      352.64      366.03     42.67 o 
  -1  -6  15     1402.17     1437.85     99.42 o 
   0  -6  15     3537.32     3355.16    318.81 o 
   2  -6  15       42.65       98.36     30.88 o 
   3  -6  15      980.04      978.01     53.07 o 
   4  -6  15      456.31      572.29     45.50 o 
   5  -6  15     1224.44     1274.49     80.66 o 
   6  -6  15       15.88       26.64     39.21 o 
  -7  -5  15      622.04      642.35     53.80 o 
  -6  -5  15        2.50       -3.40     33.83 o 
  -5  -5  15     2020.36     2152.02     70.97 o 
  -4  -5  15      500.06      529.98     95.24 o 
  -3  -5  15      588.55      646.48     36.90 o 
  -2  -5  15      695.90      723.13    120.01 o 
  -1  -5  15     3934.42     4206.31     90.32 o 
   0  -5  15     1188.72     1245.05     91.01 o 
   1  -5  15      448.55      479.58     38.06 o 
   2  -5  15     1482.47     1586.98     64.21 o 
   3  -5  15        3.63       31.21     29.90 o 
   4  -5  15      662.53      649.21     44.88 o 
   5  -5  15      388.84      398.09     40.95 o 
   6  -5  15      280.49      312.27     58.60 o 
   7  -5  15       55.78       36.90    145.86 o 
  -7  -4  15      932.81     1095.23    168.73 o 
  -6  -4  15     2709.60     2843.35    219.91 o 
  -5  -4  15        5.46        5.22     29.31 o 
  -4  -4  15      873.65      894.49     66.27 o 
  -3  -4  15      349.38      371.30     46.19 o 
  -2  -4  15     1898.33     1886.40     53.13 o 
  -1  -4  15        2.30       12.26     22.27 o 
   0  -4  15      909.38      941.20     62.06 o 
   1  -4  15      105.48       71.57     29.00 o 
   2  -4  15     9201.93     9441.05    204.81 o 
   3  -4  15     2803.06     2918.62     75.87 o 
   4  -4  15       98.86      132.48     31.99 o 
   5  -4  15     1070.40     1044.79     50.94 o 
   6  -4  15        8.91       35.56     46.42 o 
   7  -4  15      520.91      545.13     65.14 o 
  -7  -3  15      855.96      880.54    163.55 o 
  -6  -3  15       61.16       37.98     65.05 o 
  -5  -3  15      185.10      154.67    154.86 o 
  -4  -3  15     1898.16     2018.93    199.73 o 
  -3  -3  15      536.57      636.17     76.12 o 
  -2  -3  15      102.17      150.32     23.35 o 
  -1  -3  15      415.00      475.67     25.87 o 
   0  -3  15      155.17      173.52     18.96 o 
   1  -3  15     2736.88     2636.28     70.29 o 
   2  -3  15      251.09      200.53     56.25 o 
   3  -3  15      102.34       99.17     29.07 o 
   4  -3  15      386.41      398.07     35.44 o 
   5  -3  15      739.21      845.72     59.95 o 
   6  -3  15       21.20       -5.52     44.87 o 
   7  -3  15       23.55       -8.50     71.76 o 
  -7  -2  15      576.59      569.64     79.13 o 
  -6  -2  15       95.38      107.28     36.59 o 
  -5  -2  15      831.82      762.19     72.02 o 
  -4  -2  15      465.81      507.93     94.94 o 
  -3  -2  15       38.07       68.48     24.13 o 
  -2  -2  15     1561.87     1550.95     43.72 o 
  -1  -2  15      466.88      493.23     48.40 o 
   0  -2  15      366.64      408.41     24.38 o 
   1  -2  15       72.80       65.45     17.70 o 
   2  -2  15      164.56      135.59     28.74 o 
   3  -2  15     1152.36     1214.68     96.75 o 
   4  -2  15     1593.12     1660.06     70.75 o 
   5  -2  15       93.11       91.39     85.74 o 
   6  -2  15      374.38      411.01     57.89 o 
   7  -2  15     1122.52     1338.36    100.12 o 
   8  -2  15      288.28      420.61    140.37 o 
  -7  -1  15      266.76      189.39     41.79 o 
  -6  -1  15        6.16       24.72     63.78 o 
  -5  -1  15      163.05      165.49     31.42 o 
  -4  -1  15      947.62     1090.43     49.10 o 
  -3  -1  15     4105.76     4027.02    223.62 o 
  -2  -1  15     1514.08     1448.23     42.36 o 
  -1  -1  15     2026.96     1968.23     46.29 o 
   0  -1  15       35.32       51.10     20.89 o 
   1  -1  15     2958.13     2997.80     55.61 o 
   2  -1  15      535.13      591.88     36.55 o 
   3  -1  15      368.95      358.41     31.83 o 
   4  -1  15      145.09      144.46     36.19 o 
   5  -1  15     3687.16     3728.66    111.30 o 
   6  -1  15     1469.70     1498.34     76.09 o 
   7  -1  15       96.81      176.37     50.41 o 
   8  -1  15       58.41       46.09     53.94 o 
  -7   0  15       34.43       24.81     36.66 o 
  -6   0  15      684.74      697.97     56.77 o 
  -5   0  15     1146.40     1109.80    126.60 o 
  -4   0  15      776.11      723.19     60.99 o 
  -3   0  15     1029.00     1030.85     57.32 o 
  -2   0  15     2897.45     2909.53     59.59 o 
  -1   0  15     3683.71     3527.28     64.12 o 
   0   0  15    14856.21    15067.27    180.83 o 
   1   0  15     3747.37     3538.02     72.70 o 
   2   0  15      186.11      175.92     21.46 o 
   3   0  15     2850.32     2796.41     67.42 o 
   4   0  15     2600.67     2738.91     88.43 o 
   5   0  15       66.08       69.75     37.53 o 
   6   0  15     1307.99     1421.71    149.88 o 
   7   0  15        8.58       -4.01     44.01 o 
   8   0  15     1472.67     1266.05    145.46 o 
  -7   1  15      100.17       91.44     39.58 o 
  -6   1  15      895.55      937.99     69.83 o 
  -5   1  15      562.38      505.04     91.33 o 
  -4   1  15      671.74      654.11     70.49 o 
  -3   1  15      126.74      150.34     62.77 o 
  -2   1  15     9742.26     9336.11    145.26 o 
  -1   1  15     7466.45     7449.46    106.12 o 
   0   1  15       46.68       59.66     24.16 o 
   1   1  15      301.70      285.19     22.94 o 
   2   1  15     1091.92     1104.50     35.66 o 
   3   1  15       14.01       29.90     21.64 o 
   4   1  15       16.75        0.21     31.60 o 
   5   1  15     5702.75     5400.71    136.73 o 
   6   1  15       13.70       15.21     55.96 o 
   7   1  15     3670.17     3687.97    240.14 o 
   8   1  15     1255.00     1263.56     81.40 o 
  -7   2  15     1878.30     2085.32     79.80 o 
  -6   2  15       16.39       36.87     35.07 o 
  -5   2  15      200.68      211.37     94.41 o 
  -4   2  15      557.56      567.08     63.20 o 
  -3   2  15     1590.22     1604.30     51.82 o 
  -2   2  15      409.64      405.81     31.30 o 
  -1   2  15     3513.08     3415.26     63.64 o 
   0   2  15      478.31      460.68     26.78 o 
   1   2  15     5059.45     4763.87     76.13 o 
   2   2  15     2063.03     1884.72     55.73 o 
   3   2  15     2253.08     2223.00     57.33 o 
   4   2  15     4912.18     4809.73    221.79 o 
   5   2  15      949.67      926.87     58.28 o 
   6   2  15       99.24      131.40     41.67 o 
   7   2  15     1304.90     1266.40     73.03 o 
   8   2  15      159.75      132.65     50.82 o 
  -7   3  15       46.38       49.52     86.55 o 
  -6   3  15      321.64      348.21     52.45 o 
  -5   3  15     2445.78     2366.71     69.81 o 
  -4   3  15       57.16       75.93     27.63 o 
  -3   3  15      863.28      910.68     45.82 o 
  -2   3  15     2505.74     2435.65     63.40 o 
  -1   3  15       99.01       97.11     20.21 o 
   0   3  15     5551.48     5443.07     84.56 o 
   1   3  15      188.39      173.55     21.74 o 
   2   3  15       48.82       31.13     22.23 o 
   3   3  15     3202.89     3230.57    101.88 o 
   4   3  15     2903.48     2830.30     67.70 o 
   5   3  15       66.52       37.67     35.70 o 
   6   3  15        6.50      -39.87     67.65 o 
   7   3  15      792.16      851.05     76.39 o 
   8   3  15      551.27      602.58     86.40 o 
   9   3  15      513.97      418.98     78.17 o 
  -7   4  15      379.67      351.09     48.68 o 
  -6   4  15     2276.20     2283.13    108.43 o 
  -5   4  15      134.53      122.20     41.66 o 
  -4   4  15        5.74       14.25     27.88 o 
  -3   4  15     4674.37     4319.91     93.23 o 
  -2   4  15     6793.68     6638.45    118.95 o 
  -1   4  15       47.78        0.83     22.90 o 
   0   4  15      214.63      258.94     24.19 o 
   1   4  15        0.22      -20.74     20.74 o 
   2   4  15     4110.61     4196.31     84.57 o 
   3   4  15      761.28      818.71     39.83 o 
   4   4  15     1384.06     1413.48     51.53 o 
   5   4  15     1219.46     1141.01     49.18 o 
   6   4  15     5163.80     5252.43    220.57 o 
   7   4  15       47.97       65.63     44.41 o 
   8   4  15      615.85      595.63     61.57 o 
   9   4  15      326.71      287.09    104.54 o 
  -7   5  15       10.73       -6.64     40.80 o 
  -6   5  15      223.24      217.35     42.14 o 
  -5   5  15       40.72       49.46     57.46 o 
  -4   5  15     1627.14     1596.78     67.27 o 
  -3   5  15     6838.25     6481.75    124.02 o 
  -2   5  15     1704.72     1643.24     57.27 o 
  -1   5  15      403.23      387.05     68.04 o 
   0   5  15     1572.80     1465.25     44.20 o 
   1   5  15        5.36       -7.16     37.67 o 
   2   5  15     2227.57     2148.16     68.31 o 
   3   5  15     2863.98     2710.54     68.89 o 
   4   5  15     4316.56     4230.10     88.89 o 
   5   5  15     7404.23     7559.64    133.16 o 
   6   5  15      362.02      433.71    101.14 o 
   7   5  15        0.24      -22.09     42.76 o 
   8   5  15        2.20       -6.42     46.26 o 
   9   5  15       10.30       12.50     65.87 o 
  -7   6  15      110.03      201.20     72.37 o 
  -6   6  15      313.21      273.19     45.34 o 
  -5   6  15     1404.56     1344.08     93.13 o 
  -4   6  15      297.75      354.84     41.84 o 
  -3   6  15     4971.34     4653.73    104.36 o 
  -2   6  15     2112.47     1974.56    164.04 o 
  -1   6  15    15283.22    14591.77    214.07 o 
   0   6  15     7430.32     7349.13    143.21 o 
   1   6  15      810.00      833.00     42.72 o 
   2   6  15      566.18      580.35     38.88 o 
   3   6  15     2363.30     2345.91     73.70 o 
   4   6  15     6026.72     6171.70    115.29 o 
   5   6  15      635.70      730.64     85.72 o 
   6   6  15     2310.20     2369.02    130.70 o 
   7   6  15     1309.87     1197.13    103.58 o 
   8   6  15      942.23      951.80     68.83 o 
  -7   7  15     1400.34     1520.72    327.81 o 
  -6   7  15     1662.58     1534.48     55.34 o 
  -5   7  15      684.95      726.66     67.85 o 
  -4   7  15       22.64      -40.92    179.25 o 
  -3   7  15     1327.04     1440.12     63.44 o 
  -2   7  15     4421.22     4429.32    100.65 o 
  -1   7  15     3511.70     3386.88     64.52 o 
   0   7  15      186.98      104.55     48.99 o 
   1   7  15       20.78      -14.03     24.92 o 
   2   7  15        1.44      -25.86     25.86 o 
   3   7  15      515.86      492.72     39.48 o 
   4   7  15     5556.88     5613.05    113.14 o 
   5   7  15     1161.08     1119.43     62.10 o 
   6   7  15      939.26     1007.92     54.86 o 
   7   7  15     1958.33     1995.33     72.73 o 
   8   7  15      145.30      293.86    111.00 o 
  -6   8  15      443.38      440.84     39.39 o 
  -5   8  15      350.71      392.10     38.15 o 
  -4   8  15     1635.25     1647.73     63.64 o 
  -3   8  15     2056.67     2057.35     75.45 o 
  -2   8  15     4499.61     4702.65    251.71 o 
  -1   8  15     3106.91     3131.53    116.89 o 
   0   8  15     6189.28     5937.94    222.35 o 
   1   8  15     3827.03     3656.69     79.56 o 
   2   8  15     1002.09     1032.92     66.75 o 
   3   8  15     2695.62     2579.88     75.26 o 
   4   8  15      233.33      244.56     37.70 o 
   5   8  15      425.10      382.23     42.78 o 
   6   8  15       31.13       32.54     35.55 o 
   7   8  15       14.61      -19.99     38.00 o 
   8   8  15      302.73      161.52    107.34 o 
  -6   9  15     1053.39     1059.67    164.77 o 
  -5   9  15     1140.04     1171.71     49.87 o 
  -4   9  15       66.37       50.54     26.86 o 
  -3   9  15     1004.54     1048.90     42.87 o 
  -2   9  15      350.18      312.59     52.62 o 
  -1   9  15       26.72       36.36     42.64 o 
   0   9  15       13.12        7.97     47.67 o 
   1   9  15      549.81      538.06     61.68 o 
   2   9  15     4384.96     4304.46     95.92 o 
   3   9  15     3575.68     3498.05     82.04 o 
   4   9  15        2.81      -38.96     38.96 o 
   5   9  15       88.83      137.47     45.50 o 
   6   9  15      276.84      367.02     55.27 o 
   7   9  15        1.41      -16.77     64.24 o 
   8   9  15      310.32      231.14     58.50 o 
  -5  10  15       25.82       31.08     31.60 o 
  -4  10  15      602.22      682.64     84.14 o 
  -3  10  15     2973.21     3048.59    122.01 o 
  -2  10  15      423.52      425.65     86.75 o 
  -1  10  15      249.96      402.86     54.80 o 
   0  10  15      179.40      149.42     47.63 o 
   1  10  15     3625.65     3686.90    183.04 o 
   2  10  15     1620.94     1563.28     57.60 o 
   3  10  15     1142.77     1156.93     53.26 o 
   4  10  15       32.79       24.56     33.37 o 
   5  10  15     1289.97     1270.32     59.74 o 
   6  10  15      202.10      212.23     49.18 o 
   7  10  15      579.10      530.10     76.03 o 
   8  10  15      904.05      915.54     86.96 o 
  -5  11  15     1998.91     2229.48    313.68 o 
  -4  11  15     1969.48     2159.72    162.45 o 
  -3  11  15        5.91       68.87     91.84 o 
  -2  11  15        9.82       37.74     73.90 o 
  -1  11  15      314.86      397.20     59.41 o 
   0  11  15      475.11      454.69     60.28 o 
   1  11  15     2641.18     2381.77    154.86 o 
   2  11  15      285.40      323.12     74.49 o 
   3  11  15      826.60      817.58     48.43 o 
   4  11  15     2117.98     2195.69     73.28 o 
   5  11  15     1050.11     1031.21     64.99 o 
   6  11  15      473.52      441.33     56.80 o 
   7  11  15       56.72       57.57     77.76 o 
   8  11  15      400.99      365.01     97.48 o 
  -4  12  15      854.53     1326.27    296.09 o 
  -3  12  15       35.11       40.72     56.69 o 
  -2  12  15     3458.76     3601.14    234.04 o 
  -1  12  15     4225.80     4424.95    281.66 o 
   0  12  15     3090.60     3005.33    115.91 o 
   1  12  15     1422.45     1375.07     86.44 o 
   2  12  15     3612.23     3521.98     94.29 o 
   3  12  15     5163.94     5249.99    113.68 o 
   4  12  15     2300.44     2268.14    161.07 o 
   5  12  15     1348.22     1494.02     76.82 o 
   6  12  15       91.87       -6.15     47.54 o 
   7  12  15        2.15       99.05     55.30 o 
  -3  13  15     3296.91     3485.33    362.67 o 
  -2  13  15      505.05      576.92     76.69 o 
  -1  13  15       57.94       15.93     59.46 o 
   0  13  15      211.60      250.86     60.88 o 
   1  13  15      246.98      206.44     59.56 o 
   2  13  15        4.98       14.10     36.16 o 
   3  13  15     4204.92     4076.81    202.99 o 
   4  13  15      534.66      491.12     55.19 o 
   5  13  15       47.74      -22.67     44.02 o 
   6  13  15      206.59      140.35     54.63 o 
   7  13  15       92.63      -33.54     81.11 o 
  -3  14  15      589.67      857.89    275.26 o 
  -2  14  15      333.64      444.57     74.41 o 
  -1  14  15      696.31      772.43    167.77 o 
   0  14  15      695.00      724.44    218.39 o 
   1  14  15      758.05      676.46     76.72 o 
   2  14  15     2493.88     2429.61    114.70 o 
   3  14  15     1292.09     1272.34     73.50 o 
   4  14  15      479.38      485.34     57.21 o 
   5  14  15      107.35       64.80     50.13 o 
   6  14  15     1524.39     1503.50     89.00 o 
  -2  15  15       10.46     -123.30    220.16 o 
  -1  15  15        3.07       10.50     62.20 o 
   0  15  15       66.12      -69.00    183.17 o 
   1  15  15      795.19      789.81     84.19 o 
   2  15  15     1666.68     1781.34    119.84 o 
   3  15  15      265.41      311.17     73.44 o 
   4  15  15        8.64       10.06     83.60 o 
   5  15  15      290.65      293.53     60.03 o 
  -1  16  15       41.38     -147.39    237.65 o 
   0  16  15      511.16      452.20     81.19 o 
   1  16  15       92.50        4.98     65.87 o 
   2  16  15       44.46        1.63     66.17 o 
   3  16  15       29.16      -35.43     74.00 o 
   4  16  15       18.77      -17.60     53.67 o 
   2  17  15       37.90      -32.02     69.93 o 
  -3 -11  16      229.47      369.89    177.47 o 
  -2 -11  16      254.56      303.87    106.12 o 
  -1 -11  16      268.20      166.80    123.45 o 
   0 -11  16       16.83       68.48     96.11 o 
   1 -11  16      299.62      238.66    118.32 o 
  -4 -10  16      143.84       80.48    114.45 o 
  -3 -10  16      200.82      181.13     97.12 o 
  -2 -10  16      478.45      633.37    110.53 o 
  -1 -10  16     1610.18     1292.19    348.85 o 
   0 -10  16      183.91      105.55     87.28 o 
   1 -10  16      595.94      712.30    104.67 o 
   2 -10  16      606.29      715.24    118.62 o 
   3 -10  16      127.51      174.42    102.56 o 
  -5  -9  16     1112.15     1056.48    222.20 o 
  -4  -9  16      632.04      625.22    113.30 o 
  -3  -9  16      307.80      286.95    141.14 o 
  -2  -9  16      102.85       -5.70     82.08 o 
  -1  -9  16       75.62       11.69     75.18 o 
   0  -9  16     1011.57      929.97    105.29 o 
   1  -9  16     1365.62     1392.58    115.26 o 
   2  -9  16        3.32       -0.18     75.31 o 
   3  -9  16       24.58       70.30     79.93 o 
   4  -9  16       97.46      135.91     79.89 o 
  -6  -8  16      371.76      449.07     52.25 o 
  -5  -8  16      805.11      907.30     82.69 o 
  -4  -8  16        8.00       79.85     60.50 o 
  -3  -8  16       11.28       16.79     74.74 o 
  -2  -8  16      257.93      351.26     89.97 o 
  -1  -8  16      888.87      894.37    103.92 o 
   0  -8  16        9.28      -69.53     69.53 o 
   1  -8  16      265.31      263.86     81.18 o 
   2  -8  16      103.70      113.09     74.97 o 
   3  -8  16     2074.74     2019.50    145.76 o 
   4  -8  16     1094.82     1181.31     65.96 o 
   5  -8  16       42.31       77.78     47.02 o 
  -6  -7  16      399.31      357.32     46.52 o 
  -5  -7  16     1327.56     1316.60     61.50 o 
  -4  -7  16       45.03       41.71     31.74 o 
  -3  -7  16     3971.92     3890.20    112.70 o 
  -2  -7  16     1701.51     1790.64    125.04 o 
  -1  -7  16      258.74      308.09     79.94 o 
   0  -7  16      276.61      389.32    107.85 o 
   1  -7  16      660.70      805.44     91.02 o 
   2  -7  16     3508.79     3630.58    178.29 o 
   3  -7  16      609.66      696.70     49.97 o 
   4  -7  16       25.20        9.00     37.75 o 
   5  -7  16        8.02      -32.02     39.81 o 
  -6  -6  16      366.61      443.24     47.94 o 
  -5  -6  16      363.30      330.93     40.99 o 
  -4  -6  16     5229.67     5416.40    118.85 o 
  -3  -6  16     4254.64     4328.19     91.87 o 
  -2  -6  16      330.67      417.57     82.59 o 
  -1  -6  16       10.20      -36.57     59.59 o 
   0  -6  16     1815.36     1735.15    110.19 o 
   1  -6  16     2566.23     2560.44    124.37 o 
   2  -6  16      679.85      677.40     59.07 o 
   3  -6  16     2533.69     2459.98     76.54 o 
   4  -6  16        7.03      -36.69     36.69 o 
   5  -6  16      922.11     1012.62     80.96 o 
   6  -6  16     1122.64     1111.19     82.78 o 
  -6  -5  16      691.69      697.35     51.42 o 
  -5  -5  16     1914.77     2078.69     71.92 o 
  -4  -5  16       21.09       62.92     77.81 o 
  -3  -5  16       53.05       28.30     43.85 o 
  -2  -5  16       51.74       40.45     24.06 o 
  -1  -5  16       55.21        5.28     62.43 o 
   0  -5  16      552.79      436.65     68.51 o 
   1  -5  16     3121.72     3243.28     83.93 o 
   2  -5  16      731.86      731.84     52.37 o 
   3  -5  16      503.80      552.39     64.99 o 
   4  -5  16      828.99      979.76     77.19 o 
   5  -5  16      132.87      216.99     39.58 o 
   6  -5  16      285.59      263.65    108.30 o 
  -7  -4  16       13.93       41.97     40.48 o 
  -6  -4  16        4.97        4.00     64.14 o 
  -5  -4  16      808.60      802.71     71.86 o 
  -4  -4  16     1118.25     1266.02     99.87 o 
  -3  -4  16      582.95      658.66     37.32 o 
  -2  -4  16     6327.43     6348.53    202.68 o 
  -1  -4  16      157.15      176.81     26.80 o 
   0  -4  16     2214.55     2191.15    100.50 o 
   1  -4  16     1797.93     1805.26    128.82 o 
   2  -4  16       71.69       59.34     29.87 o 
   3  -4  16       29.13       15.95     30.53 o 
   4  -4  16      310.07      364.67     39.14 o 
   5  -4  16       51.04      117.86     66.02 o 
   6  -4  16       15.00      -37.06     48.24 o 
   7  -4  16       68.61      -44.11    132.55 o 
  -7  -3  16      153.75      144.54     55.96 o 
  -6  -3  16      531.83      517.20     46.13 o 
  -5  -3  16      470.97      454.00     72.98 o 
  -4  -3  16      270.43      296.69     42.74 o 
  -3  -3  16       27.67       -3.39     42.03 o 
  -2  -3  16       67.09       75.91     23.27 o 
  -1  -3  16     5073.76     5208.66     84.29 o 
   0  -3  16      775.07      842.28     31.85 o 
   1  -3  16      120.78       91.75     52.03 o 
   2  -3  16        2.16      -36.36     36.36 o 
   3  -3  16      112.23       68.43     30.15 o 
   4  -3  16        1.65       71.31     40.67 o 
   5  -3  16      222.51      179.11     50.16 o 
   6  -3  16      635.11      701.61     62.46 o 
   7  -3  16        6.46       32.67     51.57 o 
  -7  -2  16     1037.35     1030.05     63.02 o 
  -6  -2  16     3116.47     2863.03    233.89 o 
  -5  -2  16       24.16       20.68     50.98 o 
  -4  -2  16       57.75       22.26    104.09 o 
  -3  -2  16      312.86      302.80     31.70 o 
  -2  -2  16      498.01      487.53     31.34 o 
  -1  -2  16      994.39      991.75     68.85 o 
   0  -2  16       48.94       78.15     27.85 o 
   1  -2  16      532.33      566.29     52.65 o 
   2  -2  16     2718.65     2544.83     71.07 o 
   3  -2  16     2383.12     2278.45     67.02 o 
   4  -2  16     3880.31     3774.38    112.20 o 
   5  -2  16     2423.23     2380.74    150.64 o 
   6  -2  16      282.59      246.68     65.10 o 
   7  -2  16      378.94      415.91    117.91 o 
  -7  -1  16      213.55      245.38    112.12 o 
  -6  -1  16      466.99      542.13    157.45 o 
  -5  -1  16       19.06      -34.33     37.96 o 
  -4  -1  16     1085.68     1046.19     48.99 o 
  -3  -1  16      559.30      586.18     38.03 o 
  -2  -1  16     1763.60     1866.49     55.62 o 
  -1  -1  16     4123.84     4258.18     74.10 o 
   0  -1  16     1420.06     1385.50     39.83 o 
   1  -1  16    10303.08    10338.53    134.94 o 
   2  -1  16       47.59       42.02     36.21 o 
   3  -1  16       85.70       62.65     31.26 o 
   4  -1  16      115.30      122.12     36.71 o 
   5  -1  16     1194.39     1242.25     69.15 o 
   6  -1  16      116.60       80.60     45.90 o 
   7  -1  16     3213.81     3213.42    114.82 o 
   8  -1  16     1286.17     1813.87    201.46 o 
  -7   0  16      128.72      118.78     42.56 o 
  -6   0  16      120.14      152.01     89.40 o 
  -5   0  16     4810.41     4851.98    111.46 o 
  -4   0  16     4504.03     4448.49    121.21 o 
  -3   0  16     1857.58     1891.21     84.24 o 
  -2   0  16     1707.64     1552.62     70.22 o 
  -1   0  16     2497.33     2470.46     93.96 o 
   0   0  16     6029.26     6269.15    104.91 o 
   1   0  16      524.83      550.13     33.96 o 
   2   0  16     9182.57     8869.18    311.06 o 
   3   0  16     1068.91     1053.18     61.29 o 
   4   0  16     2595.05     2583.24     96.97 o 
   5   0  16     2648.03     2662.97     93.27 o 
   6   0  16     4529.69     4632.17    132.55 o 
   7   0  16     1622.56     1649.12     85.31 o 
   8   0  16      158.82      187.30     58.48 o 
  -7   1  16     1068.43     1078.73    210.86 o 
  -6   1  16     4107.75     3967.47    170.05 o 
  -5   1  16        3.26       39.58     30.12 o 
  -4   1  16     2534.97     2505.19     68.61 o 
  -3   1  16       29.47       27.14     41.11 o 
  -2   1  16      551.36      538.53     33.28 o 
  -1   1  16      390.37      448.41     28.03 o 
   0   1  16     8142.32     8077.62    112.24 o 
   1   1  16     3022.44     2923.85     57.63 o 
   2   1  16     1474.83     1358.78     46.29 o 
   3   1  16      110.94      115.48     35.03 o 
   4   1  16      386.86      459.10     45.50 o 
   5   1  16     3928.66     3772.01    111.43 o 
   6   1  16     1274.62     1354.24    149.83 o 
   7   1  16     1150.58     1127.86    106.93 o 
   8   1  16       29.09       15.01     55.43 o 
  -7   2  16        7.24       62.66     40.41 o 
  -6   2  16      370.38      380.14     43.48 o 
  -5   2  16     1376.50     1441.73    128.00 o 
  -4   2  16      794.81      736.60     49.80 o 
  -3   2  16     2863.01     2894.46     72.26 o 
  -2   2  16      164.03      156.14     26.77 o 
  -1   2  16     2129.50     2156.75    118.29 o 
   0   2  16     2800.27     2901.56     84.13 o 
   1   2  16       86.21       53.37     20.86 o 
   2   2  16        5.10       -0.72     22.40 o 
   3   2  16     1424.44     1402.92     49.06 o 
   4   2  16      728.89      760.74     51.52 o 
   5   2  16      403.09      445.25     47.91 o 
   6   2  16        4.41      -58.51     68.86 o 
   7   2  16       46.99      -61.95     61.95 o 
   8   2  16      362.83      392.28     59.55 o 
  -7   3  16      506.31      485.28    109.22 o 
  -6   3  16     1258.80     1204.87     87.11 o 
  -5   3  16      450.70      492.48     42.58 o 
  -4   3  16      266.25      253.17     33.86 o 
  -3   3  16      575.74      604.57     39.11 o 
  -2   3  16      139.72      130.00     27.33 o 
  -1   3  16     2352.55     2392.82     61.07 o 
   0   3  16      159.77      128.79     23.07 o 
   1   3  16      689.37      758.65     38.02 o 
   2   3  16     2965.05     2854.03     68.27 o 
   3   3  16       65.94       57.30     25.99 o 
   4   3  16      108.13      101.60     48.36 o 
   5   3  16     5809.07     5634.12    142.95 o 
   6   3  16       33.82       50.04     39.74 o 
   7   3  16     1281.38     1305.84     75.97 o 
   8   3  16      467.56      427.92     63.28 o 
  -7   4  16      593.04      639.46     78.83 o 
  -6   4  16      864.47      820.44     60.39 o 
  -5   4  16      589.22      561.98     45.59 o 
  -4   4  16      133.37       94.93     79.90 o 
  -3   4  16      180.86      103.59     65.50 o 
  -2   4  16       51.50       -2.94     60.14 o 
  -1   4  16     1498.41     1558.11     54.71 o 
   0   4  16      453.40      393.69     28.31 o 
   1   4  16     1547.33     1457.86     53.81 o 
   2   4  16      877.69      981.86     44.34 o 
   3   4  16     2713.31     2662.04     68.55 o 
   4   4  16     4148.47     3948.19    149.44 o 
   5   4  16       43.21       24.94     36.21 o 
   6   4  16      211.20      252.02     47.33 o 
   7   4  16      311.41      250.75     51.34 o 
   8   4  16      580.94      526.78     62.62 o 
  -7   5  16       11.23       59.98     91.09 o 
  -6   5  16      284.90      305.07     74.28 o 
  -5   5  16     1017.87      919.07     55.31 o 
  -4   5  16        7.42       -3.66     31.28 o 
  -3   5  16      415.85      399.51     38.73 o 
  -2   5  16     7526.82     7369.72    133.21 o 
  -1   5  16       19.82        7.70     26.90 o 
   0   5  16    10581.44    10349.82    162.64 o 
   1   5  16      780.33      818.02     58.37 o 
   2   5  16       23.72        9.27     25.22 o 
   3   5  16     1883.14     2058.25     94.35 o 
   4   5  16      260.68      286.00     43.96 o 
   5   5  16     1100.32     1149.36     52.67 o 
   6   5  16     4881.45     4763.84    131.00 o 
   7   5  16     5281.32     4998.18    140.50 o 
   8   5  16      223.16      167.96     53.73 o 
  -7   6  16        7.35       79.84     52.35 o 
  -6   6  16      477.99      479.78     62.68 o 
  -5   6  16     1536.52     1609.73     74.38 o 
  -4   6  16     4286.30     4155.24    103.23 o 
  -3   6  16      553.50      447.26     42.87 o 
  -2   6  16      805.30      750.15     47.47 o 
  -1   6  16      575.12      587.92     44.99 o 
   0   6  16     2945.27     2815.73     72.95 o 
   1   6  16     8818.94     8563.36    152.18 o 
   2   6  16     1735.36     1647.89     58.53 o 
   3   6  16      839.35      920.09     70.82 o 
   4   6  16      547.58      496.13     48.15 o 
   5   6  16     2777.30     2764.23     77.93 o 
   6   6  16     3765.15     3708.21    116.36 o 
   7   6  16       12.16       44.60     46.24 o 
   8   6  16       95.42      111.71     55.81 o 
  -6   7  16      155.31      173.99     57.90 o 
  -5   7  16     1071.89     1095.43     70.59 o 
  -4   7  16        1.14      -48.71     64.88 o 
  -3   7  16      235.28      128.38     37.81 o 
  -2   7  16      339.01      302.21     49.33 o 
  -1   7  16     7750.48     7645.50    170.35 o 
   0   7  16     6877.53     6370.66    162.38 o 
   1   7  16      233.18      248.05     37.67 o 
   2   7  16      892.17      944.11     56.38 o 
   3   7  16       27.96       27.78     31.76 o 
   4   7  16      502.89      472.68     71.47 o 
   5   7  16      181.51      306.63     58.57 o 
   6   7  16       28.29       18.27     33.85 o 
   7   7  16       76.27       21.14     50.88 o 
   8   7  16      382.57      323.58     74.25 o 
  -6   8  16      779.52      884.26    128.26 o 
  -5   8  16      192.23      148.34     52.84 o 
  -4   8  16        9.28      -25.27     25.27 o 
  -3   8  16        1.58      -23.07     23.07 o 
  -2   8  16     4068.29     4143.99    234.14 o 
  -1   8  16     1846.83     1829.98    172.24 o 
   0   8  16       12.34       56.30     39.72 o 
   1   8  16      446.21      435.49     86.25 o 
   2   8  16     3620.63     3672.92     90.79 o 
   3   8  16      420.92      362.38     40.83 o 
   4   8  16      230.74      205.99     45.58 o 
   5   8  16       98.14      104.45     39.35 o 
   6   8  16      568.10      488.11     55.73 o 
   7   8  16      302.19      362.58     75.28 o 
   8   8  16       55.79      211.22    111.71 o 
  -6   9  16      125.58      209.09     47.67 o 
  -5   9  16       80.45      100.77     44.14 o 
  -4   9  16     2077.53     2049.65     69.20 o 
  -3   9  16      233.65      175.41     38.65 o 
  -2   9  16     2518.56     2544.79    100.74 o 
  -1   9  16      176.22      105.74    155.87 o 
   0   9  16        6.98       10.06     45.59 o 
   1   9  16     4627.85     4711.39    145.64 o 
   2   9  16       22.53       22.52     28.57 o 
   3   9  16        7.12       42.27     42.90 o 
   4   9  16     4134.14     4065.18    101.12 o 
   5   9  16      812.48      849.32     60.60 o 
   6   9  16      434.12      403.95     50.07 o 
   7   9  16        8.99      -30.29     68.71 o 
   8   9  16       98.92      121.87     76.23 o 
  -5  10  16      366.22      452.44     62.67 o 
  -4  10  16        8.92       40.20     28.58 o 
  -3  10  16      229.25      311.53    150.59 o 
  -2  10  16      111.46      155.17    104.39 o 
  -1  10  16      374.10      353.99     56.77 o 
   0  10  16        7.43       -2.09     43.67 o 
   1  10  16       39.87       53.61     39.76 o 
   2  10  16     4048.58     3992.96    146.89 o 
   3  10  16     6020.32     5939.44    171.07 o 
   4  10  16      186.45      126.43     47.91 o 
   5  10  16     1063.67     1105.99     58.01 o 
   6  10  16       58.57       17.27     45.75 o 
   7  10  16      411.60      503.75     60.71 o 
   8  10  16       36.58       66.07     80.61 o 
  -5  11  16       26.58       91.07     45.13 o 
  -4  11  16      735.44      758.82    140.47 o 
  -3  11  16     5516.80     5876.98    353.07 o 
  -2  11  16      912.35      973.04    191.81 o 
  -1  11  16      562.18      578.20     67.17 o 
   0  11  16      331.21      411.09     77.30 o 
   1  11  16       43.67       35.11    120.30 o 
   2  11  16      477.28      536.28     42.00 o 
   3  11  16        9.51       74.95     74.41 o 
   4  11  16      412.40      418.85     44.89 o 
   5  11  16     2243.57     2175.57     94.99 o 
   6  11  16     3068.59     3240.70    149.72 o 
   7  11  16      202.91      226.22     57.41 o 
   8  11  16       18.89      -27.65     81.21 o 
  -4  12  16     1876.51     1660.69    306.87 o 
  -3  12  16        0.97       11.41     57.62 o 
  -2  12  16     1653.06     1700.13    306.21 o 
  -1  12  16      436.55      560.89     91.58 o 
   0  12  16     3828.82     3763.06    132.75 o 
   1  12  16      389.31      478.23     64.84 o 
   2  12  16      124.65      171.79     36.39 o 
   3  12  16       28.90        0.10     34.36 o 
   4  12  16     4422.06     4530.92    139.33 o 
   5  12  16     2022.58     1886.63     84.91 o 
   6  12  16      308.29      258.22     56.53 o 
   7  12  16       16.29       38.37     64.55 o 
  -3  13  16        0.04       26.86     62.34 o 
  -2  13  16     2512.73     2496.25    281.05 o 
  -1  13  16     4060.34     3955.62    264.79 o 
   0  13  16      175.29      183.15     60.67 o 
   1  13  16       11.24      -25.69     53.01 o 
   2  13  16      298.85      300.14     66.27 o 
   3  13  16      187.83      124.26     42.84 o 
   4  13  16     1206.18     1260.72     71.99 o 
   5  13  16      310.81      259.76    111.05 o 
   6  13  16       21.26       14.30     51.74 o 
  -2  14  16     1409.60     1473.29    101.97 o 
  -1  14  16       19.65       33.30     60.08 o 
   0  14  16       60.16      176.55     62.78 o 
   1  14  16     2366.78     2179.63    112.43 o 
   2  14  16      464.17      381.77     93.67 o 
   3  14  16        1.06       -8.15     41.68 o 
   4  14  16       79.26       15.68     46.01 o 
   5  14  16       67.91       89.97     51.76 o 
   6  14  16       16.68        5.75     53.59 o 
  -2  15  16      265.92      496.03    256.05 o 
  -1  15  16      381.31      502.87     79.60 o 
   0  15  16      560.32      419.66     76.22 o 
   1  15  16      145.60      173.30     82.18 o 
   2  15  16        9.83      -25.31     61.60 o 
   3  15  16     2160.76     2195.74     92.63 o 
   4  15  16      792.99      943.63     74.91 o 
   5  15  16      103.07      164.87     77.96 o 
  -1  16  16        7.72      138.03    258.18 o 
   0  16  16       32.59       35.64     68.25 o 
   1  16  16      705.02      904.65    101.14 o 
   2  16  16     2414.32     2372.11    145.35 o 
   3  16  16      970.03      702.47     99.82 o 
   4  16  16       15.32        3.05     74.10 o 
  -4 -10  17      186.85       -8.94    153.49 o 
  -3 -10  17      715.25      703.15    115.14 o 
  -2 -10  17       34.03      -93.20    116.64 o 
  -1 -10  17        9.20       32.69     92.95 o 
   0 -10  17      267.89      147.68     88.60 o 
   1 -10  17      273.26      277.68     96.06 o 
   2 -10  17        1.08      110.08    109.47 o 
  -5  -9  17       73.41      124.52     43.00 o 
  -4  -9  17      482.08      766.20    121.53 o 
  -3  -9  17       63.50       10.42     88.92 o 
  -2  -9  17       74.00      127.05     92.26 o 
  -1  -9  17      429.93      420.92     95.31 o 
   0  -9  17      171.01      156.52     90.42 o 
   1  -9  17      202.06      201.60     87.81 o 
   2  -9  17     1025.60      736.74    104.28 o 
   3  -9  17      120.99      130.93     86.30 o 
  -5  -8  17      135.27      131.66     40.67 o 
  -4  -8  17      497.63      364.50    133.56 o 
  -3  -8  17      570.25      550.91    118.57 o 
  -2  -8  17      318.36      355.88     94.13 o 
  -1  -8  17      865.86      773.76    176.81 o 
   0  -8  17     1557.29     1567.54    129.85 o 
   1  -8  17     1787.90     1665.08    116.17 o 
   2  -8  17       58.14      124.05     77.45 o 
   3  -8  17      708.27      685.71     92.32 o 
   4  -8  17      131.22      187.34     81.16 o 
  -6  -7  17       87.63      115.27     44.11 o 
  -5  -7  17     1140.17     1215.06     63.02 o 
  -4  -7  17      649.85      713.33     48.07 o 
  -3  -7  17     1962.55     2199.44    156.08 o 
  -2  -7  17      490.67      598.87    181.29 o 
  -1  -7  17      592.48      470.43     89.69 o 
   0  -7  17      135.51      156.17     72.90 o 
   1  -7  17      157.22      184.88     76.66 o 
   2  -7  17       33.18       86.32     71.15 o 
   3  -7  17     2415.46     2437.03     85.65 o 
   4  -7  17     2674.25     2934.30     91.19 o 
   5  -7  17      374.54      473.37     51.86 o 
  -6  -6  17      423.33      364.95     48.45 o 
  -5  -6  17       31.46       16.97     63.94 o 
  -4  -6  17      923.75     1038.16     55.01 o 
  -3  -6  17       98.43       74.50     51.10 o 
  -2  -6  17     3424.17     3316.83    149.92 o 
  -1  -6  17     1013.81      920.01     96.78 o 
   0  -6  17      291.24      198.06     73.18 o 
   1  -6  17      362.81      158.77     71.71 o 
   2  -6  17     3016.74     2804.94    143.73 o 
   3  -6  17     3686.88     3576.33    123.86 o 
   4  -6  17       87.48       68.23     41.40 o 
   5  -6  17      226.28      242.98     80.65 o 
  -6  -5  17      558.86      663.16     89.19 o 
  -5  -5  17        1.88       -5.28     46.15 o 
  -4  -5  17      266.19      353.00     86.81 o 
  -3  -5  17     3726.44     4082.20    110.49 o 
  -2  -5  17      452.56      479.41     35.37 o 
  -1  -5  17        3.95       13.13     66.58 o 
   0  -5  17      275.73      328.08     73.49 o 
   1  -5  17      117.34       48.13     33.86 o 
   2  -5  17      256.70      192.46     36.46 o 
   3  -5  17      428.81      513.14     48.36 o 
   4  -5  17       51.15       28.08     36.24 o 
   5  -5  17     1171.68     1310.33     81.06 o 
   6  -5  17      491.67      678.95     69.12 o 
  -6  -4  17       71.11       74.80     38.72 o 
  -5  -4  17      237.96      208.82     46.45 o 
  -4  -4  17      670.50      764.97    112.98 o 
  -3  -4  17      162.88      183.44     31.25 o 
  -2  -4  17      849.58      973.68     43.91 o 
  -1  -4  17     1996.50     2050.33    118.17 o 
   0  -4  17      260.48      205.49     65.61 o 
   1  -4  17      104.27       83.84     31.57 o 
   2  -4  17       99.29      105.78     32.46 o 
   3  -4  17      189.32      200.16     47.12 o 
   4  -4  17      523.09      488.94     70.97 o 
   5  -4  17      327.55      354.83     54.33 o 
   6  -4  17       52.16       24.11     55.64 o 
  -7  -3  17      453.81      459.21     52.44 o 
  -6  -3  17       87.34      130.11     39.71 o 
  -5  -3  17      549.36      568.59     46.25 o 
  -4  -3  17      514.12      522.33     40.78 o 
  -3  -3  17       16.69        5.92     34.15 o 
  -2  -3  17       11.45       24.66     63.84 o 
  -1  -3  17      907.87      897.52     55.27 o 
   0  -3  17      537.58      633.35     47.82 o 
   1  -3  17     3462.59     3583.66     90.04 o 
   2  -3  17     1813.76     1878.32     69.74 o 
   3  -3  17      103.35       65.45     54.96 o 
   4  -3  17      560.28      599.39    103.17 o 
   5  -3  17      212.75      170.30     48.25 o 
   6  -3  17      164.03      238.69     54.19 o 
   7  -3  17        3.28       72.07    131.43 o 
  -7  -2  17       52.62        6.24    156.64 o 
  -6  -2  17      129.72      177.41     60.28 o 
  -5  -2  17      647.38      647.03     63.88 o 
  -4  -2  17     2237.13     2265.06    159.23 o 
  -3  -2  17      114.65       77.00     28.31 o 
  -2  -2  17       45.44       52.91     58.49 o 
  -1  -2  17      490.13      454.56     28.40 o 
   0  -2  17    15377.46    15862.80    250.31 o 
   1  -2  17      545.53      536.18     42.63 o 
   2  -2  17     2062.10     2063.91     65.29 o 
   3  -2  17       41.65       51.59     33.21 o 
   4  -2  17     1721.77     1682.45    121.06 o 
   5  -2  17      456.49      513.99     54.41 o 
   6  -2  17      191.44      190.33     52.57 o 
   7  -2  17       36.28       37.07     52.97 o 
  -7  -1  17      322.62      363.69     62.36 o 
  -6  -1  17     3170.54     3349.87    349.97 o 
  -5  -1  17     1514.22     1505.49     66.88 o 
  -4  -1  17     1240.64     1252.12     56.16 o 
  -3  -1  17     1335.56     1385.53     52.81 o 
  -2  -1  17       35.79       50.04     31.37 o 
  -1  -1  17      472.37      503.69     31.81 o 
   0  -1  17      204.76      198.71     23.75 o 
   1  -1  17      324.71      293.80     25.96 o 
   2  -1  17     1136.58     1068.91     50.10 o 
   3  -1  17     4874.02     5128.27    219.50 o 
   4  -1  17      833.05      896.98     60.69 o 
   5  -1  17       46.21       85.71     99.66 o 
   6  -1  17      175.18      233.99     83.71 o 
   7  -1  17      591.85      598.49     65.31 o 
  -7   0  17     1499.93     1420.20    202.73 o 
  -6   0  17      299.18      261.16     55.91 o 
  -5   0  17      346.21      343.75    101.75 o 
  -4   0  17      623.08      698.88     43.41 o 
  -3   0  17     2130.42     2238.69     63.38 o 
  -2   0  17     1526.38     1710.67     68.92 o 
  -1   0  17     2096.12     2024.60     54.72 o 
   0   0  17      854.57      838.80     41.15 o 
   1   0  17    10705.14    10442.77    157.58 o 
   2   0  17    17189.97    17125.45    327.29 o 
   3   0  17      878.79      851.24     54.24 o 
   4   0  17     1097.37     1153.91    115.42 o 
   5   0  17      271.73      337.18     48.85 o 
   6   0  17     1402.45     1288.98     75.07 o 
   7   0  17     1214.14     1143.78    114.20 o 
   8   0  17      377.80      280.44    142.41 o 
  -7   1  17       11.74       13.86     41.58 o 
  -6   1  17      416.66      433.43     68.92 o 
  -5   1  17      567.11      621.63     45.87 o 
  -4   1  17     3746.17     3701.78    132.45 o 
  -3   1  17      560.71      527.65     36.05 o 
  -2   1  17       40.47       20.43     34.31 o 
  -1   1  17      432.45      485.18     30.62 o 
   0   1  17       13.32       28.88     20.88 o 
   1   1  17      202.70      175.91     24.66 o 
   2   1  17       16.68       45.74     25.05 o 
   3   1  17      555.70      574.76     49.04 o 
   4   1  17       88.63       75.93     38.46 o 
   5   1  17      191.02      163.98     43.84 o 
   6   1  17       45.21        1.78     38.75 o 
   7   1  17     1516.11     1437.33     82.20 o 
   8   1  17       63.39      136.95     57.04 o 
  -7   2  17      651.90      574.28     56.07 o 
  -6   2  17       61.46       37.61     37.61 o 
  -5   2  17     2208.47     2234.91     74.98 o 
  -4   2  17      351.59      356.55    100.31 o 
  -3   2  17     1380.39     1469.42     84.75 o 
  -2   2  17     6831.03     6723.78    120.97 o 
  -1   2  17      171.50      159.06     28.11 o 
   0   2  17      375.38      380.74     37.05 o 
   1   2  17     1186.58     1171.25     47.48 o 
   2   2  17      861.17      858.94     57.17 o 
   3   2  17     1200.22     1108.52     49.27 o 
   4   2  17        3.09      -23.97     35.10 o 
   5   2  17      382.87      409.72     45.89 o 
   6   2  17     3170.49     3253.17    190.69 o 
   7   2  17     1552.24     1467.88     81.72 o 
   8   2  17       18.90       62.62     55.14 o 
  -7   3  17      167.79      142.01     91.58 o 
  -6   3  17       23.30       66.41     39.98 o 
  -5   3  17      234.16      252.03     39.23 o 
  -4   3  17      277.90      239.83     39.73 o 
  -3   3  17      331.91      341.34     35.62 o 
  -2   3  17     1601.78     1507.08     54.05 o 
  -1   3  17       58.30       53.61     34.23 o 
   0   3  17     9414.14     9233.75    128.01 o 
   1   3  17     4551.22     4079.05    151.46 o 
   2   3  17       41.01       40.09     26.20 o 
   3   3  17       14.78       33.05     29.45 o 
   4   3  17      147.44      104.02     78.62 o 
   5   3  17      497.89      437.72     49.84 o 
   6   3  17      171.73       87.74     45.88 o 
   7   3  17      317.59      295.31     62.26 o 
   8   3  17      139.55      102.23     54.52 o 
  -7   4  17      291.15      342.66     52.95 o 
  -6   4  17      614.16      746.21    125.79 o 
  -5   4  17     2442.04     2475.37    219.53 o 
  -4   4  17      117.49      120.62     34.87 o 
  -3   4  17       83.44       58.72     30.80 o 
  -2   4  17      423.06      394.72     36.75 o 
  -1   4  17    17604.52    17293.83    307.52 o 
   0   4  17     3842.63     3650.08     82.33 o 
   1   4  17     4112.80     4091.89     88.33 o 
   2   4  17      290.26      286.93     33.67 o 
   3   4  17     2194.95     2070.60     63.32 o 
   4   4  17      398.14      425.95     37.11 o 
   5   4  17      600.74      637.07     55.57 o 
   6   4  17     3406.40     3342.79    327.15 o 
   7   4  17      475.24      475.53     59.05 o 
   8   4  17     3296.56     3290.59    119.40 o 
  -7   5  17     2892.85     2757.65    114.66 o 
  -6   5  17     2095.72     2013.38     80.37 o 
  -5   5  17       40.06       47.60    100.49 o 
  -4   5  17      506.02      543.97     73.18 o 
  -3   5  17       30.53       33.58     31.78 o 
  -2   5  17      775.70      781.99     48.79 o 
  -1   5  17      583.32      541.19     41.14 o 
   0   5  17     9644.49     9391.84    166.86 o 
   1   5  17       32.26       43.06     28.77 o 
   2   5  17    20549.94    19846.21    277.66 o 
   3   5  17     2902.03     2837.98     99.24 o 
   4   5  17        9.33      -10.56     28.75 o 
   5   5  17      518.93      573.87     55.45 o 
   6   5  17      498.26      476.01     56.10 o 
   7   5  17       70.02      171.95     50.16 o 
   8   5  17      442.81      479.73     62.60 o 
  -6   6  17      242.12      302.95     49.89 o 
  -5   6  17        2.60      -38.39     38.39 o 
  -4   6  17     3154.44     3159.50     91.85 o 
  -3   6  17     1893.48     1874.19     70.78 o 
  -2   6  17      640.53      632.12     67.68 o 
  -1   6  17     1107.21     1202.87    133.97 o 
   0   6  17      396.71      387.75     79.64 o 
   1   6  17     5974.21     5725.79    112.79 o 
   2   6  17      798.42      826.40     48.09 o 
   3   6  17      572.33      514.07     63.53 o 
   4   6  17      190.34       81.08     32.05 o 
   5   6  17      887.58      884.05     72.03 o 
   6   6  17      483.70      527.64     70.29 o 
   7   6  17      593.18      655.61     64.67 o 
   8   6  17     2116.25     2067.35    113.94 o 
  -6   7  17     1702.35     1597.71     90.10 o 
  -5   7  17     5731.12     5675.31    191.81 o 
  -4   7  17      200.75      187.63     56.66 o 
  -3   7  17       21.52      -15.93     35.94 o 
  -2   7  17      110.91      119.84     36.83 o 
  -1   7  17      215.93      217.29     45.26 o 
   0   7  17      209.01      266.42     57.18 o 
   1   7  17       59.32       16.05     32.71 o 
   2   7  17        6.69       69.07     69.13 o 
   3   7  17      194.05      198.45     37.63 o 
   4   7  17       71.24      105.56     35.16 o 
   5   7  17      406.66      440.65     44.48 o 
   6   7  17     2542.47     2476.65    108.69 o 
   7   7  17      439.50      447.59    144.95 o 
   8   7  17       35.69       60.54     54.88 o 
  -6   8  17      253.69      264.54    134.42 o 
  -5   8  17      575.29      549.82     75.30 o 
  -4   8  17      163.47      124.45     30.44 o 
  -3   8  17     1695.22     1674.17     54.23 o 
  -2   8  17      618.88      576.87     59.78 o 
  -1   8  17      834.78      718.29     61.83 o 
   0   8  17     1665.17     1717.67    116.33 o 
   1   8  17     4121.97     4049.53     96.79 o 
   2   8  17      309.10      314.23     63.93 o 
   3   8  17      752.80      755.54     50.68 o 
   4   8  17      155.98      165.54     38.99 o 
   5   8  17     2888.48     2868.14     86.49 o 
   6   8  17      517.25      549.48     52.03 o 
   7   8  17        7.00      -33.49     42.19 o 
   8   8  17      364.09      364.60    125.43 o 
  -6   9  17      559.84      755.13     82.43 o 
  -5   9  17        8.04       38.68     41.34 o 
  -4   9  17      491.37      570.36     38.01 o 
  -3   9  17       40.73       49.86     48.09 o 
  -2   9  17      772.03      671.52     66.51 o 
  -1   9  17     2128.68     2285.90     98.10 o 
   0   9  17     2718.54     2686.20    256.45 o 
   1   9  17     1869.62     1905.90     60.90 o 
   2   9  17      366.28      401.43     42.72 o 
   3   9  17      159.61      115.59     38.53 o 
   4   9  17     3693.00     3495.51    109.25 o 
   5   9  17      173.86      192.42     49.07 o 
   6   9  17     2292.87     2251.57     83.79 o 
   7   9  17       49.48      -13.78     55.61 o 
  -5  10  17       91.70      100.71     41.25 o 
  -4  10  17      778.51      826.13     86.35 o 
  -3  10  17      308.05      295.59     64.80 o 
  -2  10  17     3195.11     3141.51    119.97 o 
  -1  10  17     1438.00     1530.88     88.90 o 
   0  10  17        7.53      -23.54     44.29 o 
   1  10  17      340.66      351.98     57.31 o 
   2  10  17      503.24      456.75     39.48 o 
   3  10  17      737.28      754.94     85.14 o 
   4  10  17     3610.00     3623.59     96.75 o 
   5  10  17     4126.87     4058.51    216.96 o 
   6  10  17       19.15       -2.29     48.60 o 
   7  10  17     2524.78     2491.17    100.47 o 
   8  10  17      291.48      233.79     95.24 o 
  -4  11  17      131.08      119.34    163.80 o 
  -3  11  17       24.18       35.13     58.21 o 
  -2  11  17      273.54      319.97    156.48 o 
  -1  11  17     4768.46     4510.66    228.55 o 
   0  11  17       10.26       -9.26     49.54 o 
   1  11  17     4812.48     4695.74    153.43 o 
   2  11  17      698.77      734.22     52.62 o 
   3  11  17     3141.59     3258.53     89.06 o 
   4  11  17     1299.11     1304.67     63.17 o 
   5  11  17      592.78      625.36     84.44 o 
   6  11  17     1077.71     1004.80     97.63 o 
   7  11  17      155.10      128.41     86.04 o 
  -4  12  17      497.57      598.13     82.34 o 
  -3  12  17      599.74      646.38     79.94 o 
  -2  12  17     2465.20     2472.96    314.85 o 
  -1  12  17      497.12      662.81    116.94 o 
   0  12  17     4002.32     3859.74    380.87 o 
   1  12  17        2.51      -68.41     68.41 o 
   2  12  17      174.14      179.63     94.77 o 
   3  12  17      395.11      405.27     59.73 o 
   4  12  17      302.37      258.69     44.46 o 
   5  12  17        1.59      -44.87     44.87 o 
   6  12  17     1479.22     1411.63     82.29 o 
   7  12  17      712.44      819.47    115.77 o 
  -3  13  17      342.74      226.56     71.85 o 
  -2  13  17      115.86      169.44    120.50 o 
  -1  13  17       32.85       22.92     94.73 o 
   0  13  17      504.62      463.98     71.07 o 
   1  13  17     1133.23     1030.62     86.18 o 
   2  13  17      125.55      111.41     60.53 o 
   3  13  17       87.00      103.45     39.65 o 
   4  13  17       15.72       -0.59     42.75 o 
   5  13  17     2048.34     1901.59    118.01 o 
   6  13  17      625.37      503.14     65.52 o 
  -2  14  17       23.58       27.60     64.66 o 
  -1  14  17      747.85      562.31     94.53 o 
   0  14  17      910.54     1108.86    260.82 o 
   1  14  17        0.61       81.23     62.28 o 
   2  14  17      780.35      948.41     86.79 o 
   3  14  17      428.74      459.91     53.91 o 
   4  14  17     1845.35     1876.77     90.21 o 
   5  14  17     1501.89     1353.83     84.62 o 
  -2  15  17      147.99       31.31     71.46 o 
  -1  15  17     1764.93     1876.16    192.82 o 
   0  15  17     2076.69     2256.83    175.69 o 
   1  15  17      657.90      683.22     85.63 o 
   2  15  17       12.96       53.26     69.32 o 
   3  15  17      478.60      346.31     87.42 o 
   4  15  17      100.02       71.87     53.37 o 
   5  15  17     1258.19     1410.23    113.94 o 
   0  16  17       13.93      -32.22     69.42 o 
   1  16  17      523.38      626.24     93.41 o 
   2  16  17        1.41      -71.15     71.15 o 
   3  16  17      811.19      852.50    107.24 o 
   4  16  17     3534.12     3622.55    163.85 o 
  -3 -10  18       60.45      138.64    164.87 o 
  -2 -10  18      336.03      319.19    152.57 o 
  -1 -10  18      660.63      637.70    110.21 o 
   0 -10  18      120.60       50.06     95.89 o 
   1 -10  18       43.45       -1.93    111.30 o 
  -3  -9  18     1156.71     1118.22    127.95 o 
  -2  -9  18      894.81      905.51    121.01 o 
  -1  -9  18        5.48      -41.39     84.46 o 
   0  -9  18      285.48      363.34     97.57 o 
   1  -9  18       14.29      -53.44     81.63 o 
   2  -9  18      132.48       90.82     87.02 o 
   3  -9  18        4.81       92.09    103.37 o 
  -5  -8  18        2.59      -26.83     40.05 o 
  -4  -8  18      547.29      664.56    160.09 o 
  -3  -8  18      549.96      614.88    217.73 o 
  -2  -8  18      259.03      278.25    220.62 o 
  -1  -8  18      281.69      339.70     94.22 o 
   0  -8  18      386.70      518.76     97.25 o 
   1  -8  18     1324.54     1322.66    115.77 o 
   2  -8  18     1792.83     1814.80    126.56 o 
   3  -8  18      601.46      552.03    139.71 o 
   4  -8  18      290.35      281.05    100.93 o 
  -5  -7  18      153.66      133.82     41.38 o 
  -4  -7  18      161.06      190.08     39.57 o 
  -3  -7  18     2570.27     2675.51    152.35 o 
  -2  -7  18      173.81       22.34     83.48 o 
  -1  -7  18     5429.87     5503.50    274.65 o 
   0  -7  18     1202.65     1426.16    115.70 o 
   1  -7  18       13.44      121.14     76.78 o 
   2  -7  18        1.42        4.20     72.81 o 
   3  -7  18      133.13       68.26     77.81 o 
   4  -7  18       40.12       81.60     47.43 o 
  -6  -6  18     1369.31     1339.69     76.34 o 
  -5  -6  18      894.62      838.90    145.81 o 
  -4  -6  18      155.84      156.98     36.91 o 
  -3  -6  18      118.06      134.62     32.82 o 
  -2  -6  18     1003.18      818.08    135.24 o 
  -1  -6  18      148.04      111.26     75.34 o 
   0  -6  18      155.37      128.50     74.47 o 
   1  -6  18       29.44      149.73    171.98 o 
   2  -6  18      254.52      281.97     75.30 o 
   3  -6  18      193.28      124.26     42.02 o 
   4  -6  18     1102.67     1134.61     86.62 o 
   5  -6  18     1130.25     1197.71     87.65 o 
  -6  -5  18       54.95       39.79     39.79 o 
  -5  -5  18      347.14      399.85     88.94 o 
  -4  -5  18      306.90      349.39     40.37 o 
  -3  -5  18     1135.79     1070.29     54.48 o 
  -2  -5  18      563.94      508.70     89.48 o 
  -1  -5  18     1867.75     1785.79    116.72 o 
   0  -5  18      192.32      226.30     73.56 o 
   1  -5  18       63.56      114.87     66.59 o 
   2  -5  18        4.84       -6.83     36.31 o 
   3  -5  18     1241.33     1236.09     68.17 o 
   4  -5  18     1248.69     1198.76     61.60 o 
   5  -5  18       35.46       78.92     56.11 o 
  -6  -4  18      204.37      189.26     45.44 o 
  -5  -4  18        7.17       37.76     35.48 o 
  -4  -4  18      134.37      187.60     71.20 o 
  -3  -4  18      467.45      502.95     77.35 o 
  -2  -4  18      233.98      243.21     61.99 o 
  -1  -4  18      625.87      632.76     84.91 o 
   0  -4  18      507.59      592.46     77.24 o 
   1  -4  18        3.23        7.62     54.10 o 
   2  -4  18     1956.00     1878.11     68.59 o 
   3  -4  18     1880.26     1988.72     70.81 o 
   4  -4  18       49.37       39.20     44.19 o 
   5  -4  18        0.36       40.72     67.09 o 
   6  -4  18       73.84       98.94    118.67 o 
  -6  -3  18       87.67       97.30     41.43 o 
  -5  -3  18      429.46      460.35     45.24 o 
  -4  -3  18     2019.85     2019.94     69.67 o 
  -3  -3  18     5256.76     5499.84    117.41 o 
  -2  -3  18        9.25       11.71     43.75 o 
  -1  -3  18        6.22        6.68     22.75 o 
   0  -3  18      696.06      707.96     51.92 o 
   1  -3  18      256.68      250.77     38.20 o 
   2  -3  18       13.43       19.16     32.19 o 
   3  -3  18     3035.26     2972.60     83.00 o 
   4  -3  18       71.09       55.87     42.58 o 
   5  -3  18     1015.57     1020.33    168.38 o 
   6  -3  18     1129.24     1279.19    174.98 o 
  -6  -2  18        0.03       72.21     38.84 o 
  -5  -2  18     1412.48     1335.54     62.22 o 
  -4  -2  18      960.68     1001.26     52.66 o 
  -3  -2  18      756.77      768.10     44.43 o 
  -2  -2  18      349.38      372.78     35.71 o 
  -1  -2  18      119.71      112.05     24.44 o 
   0  -2  18     2220.21     2307.54     54.53 o 
   1  -2  18     4107.76     3879.66     95.82 o 
   2  -2  18     3447.46     3540.98    126.09 o 
   3  -2  18      289.19      280.61     45.89 o 
   4  -2  18     3671.28     3626.40    114.28 o 
   5  -2  18      493.26      553.16     58.03 o 
   6  -2  18        1.67       49.67     50.30 o 
   7  -2  18       15.56      208.88    149.22 o 
  -6  -1  18        3.04       26.76     44.27 o 
  -5  -1  18      994.35     1021.36    188.10 o 
  -4  -1  18     4656.69     4527.19    186.77 o 
  -3  -1  18       13.11      -26.99     26.99 o 
  -2  -1  18    10191.01    10348.49    187.91 o 
  -1  -1  18     4645.81     4706.86     84.04 o
[truncated: 102,202 more chars]
